# Supplementary material for: Assessment of the Growth and Reproductive Performance of Cloned Pietrain Boars
Source: Animals (Basel). 2020 Nov 6;10(11):2053. doi: 10.3390/ani10112053 (PMC7694642; doi:10.3390/ani10112053)
Supplement: Supplementary file 1 [file animals-10-02053-s001.zip]

Archive with 7 entries (6 files):
- Supplementary materials/
- Supplementary materials/Supplementary Table S1 Summary of production of cloned Pietrain boars.xlsx
- Supplementary materials/Supplementary Table S2 Growth performance of cloned and non-cloned Pietrain boars.xlsx
- Supplementary materials/Supplementary Table S3 Semen quality of cloned and non-cloned Pietrain boars.xlsx
- Supplementary materials/Supplementary Table S4 Reproductive performance of cloned and non-cloned Pietrain boars.xlsx
- Supplementary materials/Supplementary Table S5 Growth performance of progeny of cloned and non-cloned pigs.xlsx
- Supplementary materials/~$Supplementary Table S2 Growth performance of cloned and non-cloned Pietrain boars.xlsx
