# Supplementary material for: Assessment of the Growth and Reproductive Performance of Cloned Pietrain Boars
Source: Animals (Basel). 2020 Nov 6;10(11):2053. doi: 10.3390/ani10112053 (PMC7694642; doi:10.3390/ani10112053)
Supplement: Supplementary file 1 [file animals-10-02053-s001.zip › Supplementary materials/Supplementary Table S1 Summary of production of cloned Pietrain boars.xlsx]

## Sheet: Pig cloning efficiency
Table S1 Pig cloning efficiency
Recipient sows	Breed	Donor boars	Group	Number of embryos	No. of total piglets	No. of healthy birth piglets	No. of weak piglets	No. malformed piglets	No. of mummified piglets	No. of still-born piglets
10-155902	Large White	P,201,1937	1	260
10-165900	Large White	P,201,1937	1	310	3	1		Number: 1 Malformation: macroglossia	1
11-813200	Large White	P,201,1937	1	258
11-088408	Large White	P,201,1937	1	328	4	1			3
10-159200	Large White	P,201,1937	1	314	2			Number: 1 Malformation: macroglossia	1
10-026102	Large White	P,201,1937	1	200	8	7			1
10-017200	Large White	P,201,1937	1	220
10-076204	Large White	P,201,1937	1	302	4	1			3
09-822900	Large White	P,201,1937	1	282
B645	Large White	P,201,1937	1	300
B442	Large White	P,201,1937	1	259	6	4		Number: 2 Malformation: Likely incomplete digestive system
11-038804	Large White	P,201,1937	1	352	3	3
10-192300	Large White	P,201,1937	1	275
10-980002	Large White	P,201,1937	1	315	3	1		Number: 1 Malformation: Likely incomplete digestive system	1
10-032702	Large White	P,201,1937	1	220
11-053406	Large White	P,201,1937	1	211
10-034902	Large White	P,201,1937	1	231	2	1			1
10-020306	Large White	P,201,1937	1	240
11-001200	Large White	P,201,1937	1	233
K282	Large White	P,201,1937	1	214
K293	Large White	P,201,1937	1	213
11-104204	Large White	P,201,1937	1	224
11-101304	Large White	P,201,1937	1	186
11-102210	Large White	P,201,1937	1	190	3	1		Number: 2 Malformation: macroglossia and absent eye
09-20212	Large White	P,201,1937	1	197	5	1		Number: 2 Malformation: macroglossia and splay leg	2
B203	Large White	P,201,1937	1	280	2	2
357	Large White	P,201,1937	1	247
11-103106	Large White	P,201,1937	1	248
6427	Large White	P,201,1937	1	216	1	1
295907	Large White	P,201,1937	1	218	5	3	1		1
K309	Large White	P,201,1937	1	211	2	1		Number: 1 Malformation: macroglossia
A1325	Large White	P,201,1937	1	206	3	1	2
1411	Large White	P,201,1937	1	243
c066	Large White	P,201,1937	1	277
K333	Large White	P,201,1937	1	286	1				1
B534	Large White	P,201,1937	1	221
A1245	Large White	P,201,1937	1	224	4		1		3
11-101300	Large White	P,201,1937	1	223	4	2		Number: 1 Malformation: splay leg	1
11-062004	Large White	P,201,1937	1	127
K1285	Large White	P,201,1937	1	139
12-136000	Large White	P,201,1937	1	177
10-021308	Large White	P,201,1937	1	162	3		1		1	1
11-202310	Large White	P,201,1937	1	133	5		4		1
11-168904	Large White	P,201,1937	1	141
10-115802	Large White	P,201,1937	1	213
11-168808	Large White	P,201,1937	1	169	7		2	Number: 1 Malformation: macroglossia	4
K150	Large White	P,201,1937	1	219
K711	Large White	P,201,1937	1	182
K1108	Large White	P,201,1937	1	151	6		2		4
K223	Large White	P,201,1937	1	209	5	2	1		2
6355	Large White	257,P2041	2	304
B195	Large White	257,P2041	2	343
6350	Large White	257,P2041	2	315	2				1	1
09-822700	Large White	257,P2041	2	288
6004	Large White	257,P2041	2	288
06-159900	Large White	257,P2041	2	269	1				1
6448	Large White	257,P2041	2	280
B563	Large White	257,P2041	2	249
6456	Large White	257,P2041	2	283
10-022904	Large White	257,P2041	2	210
08-016206	Large White	257,P2041	2	251	2		1		1
10-033400	Large White	257,P2041	2	167
B434	Large White	257,P2041	2	283
B423	Large White	257,P2041	2	319
2432	Large White	257,P2041	2	375
B474	Large White	257,P2041	2	298
B398	Large White	257,P2041	2	284	1				1
09-030200	Large White	257,P2041	2	191
09-20212	Large White	257,P2041	2	230	3	3
10-031209	Large White	257,P2041	2	391	2		1		1
09-20100	Large White	257,P2041	2	234	3	1		Number: 2 Malformation: Limb hyperflexion
10-048806	Large White	257,P2041	2	234	6	4		Number: 2 Malformation: macroglossia
10-032500	Large White	257,P2041	2	234
10-033904	Large White	257,P2041	2	278
10-035002	Large White	257,P2041	2	341
10-034602	Large White	257,P2041	2	336
10-019202	Large White	257,P2041	2	235
10-032800	Large White	257,P2041	2	287
09-947402	Large White	257,P2041	2	229	2	2
10-012906	Large White	257,P2041	2	308
B561	Large White	257,P2041	2	347	3	1	1		1
2283	Large White	257,P2041	2	317
09-822702	Large White	257,P2041	2	264	3		1		1	1
B540	Large White	257,P2041	2	319	3	2	1
B532	Large White	257,P2041	2	342
B643	Large White	257,P2041	2	169
B625	Large White	257,P2041	2	124	7	5	1			1
11-000053	Large White	257,P2041	2	168
11-000011	Large White	257,P2041	2	281	3	3
11-050902	Large White	257,P2041	2	237
11-050704	Large White	257,P2041	2	283
11-000056	Large White	257,P2041	2	261
11-000035	Large White	257,P2041	2	267
11-050602	Large White	257,P2041	2	243
11-000029	Large White	257,P2041	2	232
11-000082	Large White	257,P2041	2	216
11-000008	Large White	257,P2041	2	258
11-000098	Large White	257,P2041	2	203	3	1	1		1
11-000504	Large White	257,P2041	2	206
10-166100	Large White	257,P2041	2	205	4	2			2
09-166000	Large White	257,P2041	2	251	5	1	2	Number: 2 Malformation: Limb hyperflexion
11-000089	Large White	257,P2041	2	264	3		1	Number: 2 Malformation: Limb hyperflexion
10-093804	Large White	257,P2041	2	319	3	1		Number: 2 Malformation: Limb hyperflexion
11-000804	Large White	257,P2041	2	208
D022	Large White	257,P2041	2	290	3			Number: 3 Malformation: 2 Limb hyperflexion and 1 stiff limbs
C078	Large White	257,P2041	2	260
10-157306	Large White	257,P2041	2	209	4	2		Number: 2 Malformation: Limb hyperflexion
09-824302	Large White	257,P2041	2	201
11-000015	Large White	257,P2041	2	271	5	2	1	Number: 1 Malformation: splay leg	1
10-017300	Large White	257,P2041	2	249
10-016204	Large White	257,P2041	2	275	1					1
10-164506	Large White	257,P2041	2	253
11-001402	Large White	257,P2041	2	272	2			Number: 1 Malformation: splay leg
11-000101	Large White	257,P2041	2	314
10-264602	Large White	257,P2041	2	212	1					1
09-813700	Large White	257,P2041	2	202
11-000102	Large White	257,P2041	2	234
11-00104	Large White	257,P2041	2	231	3			Number: 3 Malformation: Limb hyperflexion
11-00103	Large White	257,P2041	2	253	1			Number: 1 Malformation: lack record
11-00105	Large White	257,P2041	2	216	4	2		Number: 2 Malformation: lack record
10-265004	Large White	257,P2041	2	264
10-022002	Large White	257,P2041	2	270	4	1		Number: 2 Malformation: splay leg	1
10-007006	Large White	257,P2041	2	265	3			Number: 1 Malformation: Limb hyperflexion	2
10-157308	Large White	257,P2041	2	226
09-167202	Large White	257,P2041	2	250
11-00106	Large White	257,P2041	2	249	6	1	3	Number: 2 Malformation: absent hair
10-025006	Large White	257,P2041	2	200	2	1		Number: 1 Malformation: macroglossia
10-015610	Large White	257,P2041	2	231
10-035000	Large White	257,P2041	2	210
10-035000	Large White	257,P2041	2	206	3	1	1	Number: 1 Malformation: lack record
11-001306	Large White	257,P2041	2	202
10-000090	Large White	257,P2041	2	193	3					3
11-061808	Large White	257,P2041	2	237	2					2
09-815504	Large White	257,P2041	2	227
10-042406	Large White	257,P2041	2	203	1				1
09-817008	Large White	257,P2041	2	202	1				1
11-000302	Large White	257,P2041	2	219
10-100018	Large White	257,P2041	2	202	6	2	1	Number: 2 Malformation: macroglossia and tic	1
08-031000	Large White	257,P2041	2	270	2					2
09-010102	Large White	257,P2041	2	225
10-010600	Large White	257,P2041	2	198	3		1	Number: 2 Malformation: macroglossia
09-167006	Large White	257,P2041	2	104	2	1	1
09-817014	Large White	257,P2041	2	244
11-006002	Large White	257,P2041	2	240	5	1	2	Number: 2 Malformation: macrocephaly and limb hyperflexion
11-000010	Large White	257,P2041	2	245
10-155200	Large White	257,P2041	2	217	5	2	2		1
10-042810	Large White	257,P2041	2	215
11-000109	Large White	257,P2041	2	224
10-094008	Large White	257,P2041	2	237	2		1		1
09-815412	Large White	257,P2041	2	296	7	2	4	Number: 1 Malformation: misshapen digit
11-000300	Large White	257,P2041	2	292
09-816004	Large White	257,P2041	2	257
10-042602	Large White	257,P2041	2	250
10-044412	Large White	257,P2041	2	255
10-042202	Large White	257,P2041	2	250	3	2	1
10-044502	Large White	257,P2041	2	244	3				2	1
10-076206	Large White	257,P2041	2	225	2				2
10-161404	Large White	257,P2041	2	258
11-037610	Large White	257,P2041	2	263
11-167704	Large White	257,P2041	2	303
10-155206	Large White	257,P2041	2	214
09-815604	Large White	257,P2041	2	209
10-157300	Large White	257,P2041	2	200	1			Number: 1 Malformation: lack foreleg
11-001302	Large White	257,P2041	2	217	2		2
10-054704	Large White	257,P2041	2	297
11-042404	Large White	257,P2041	2	207
09-815408	Large White	257,P2041	2	170	2		2
10-206202	Large White	257,P2041	2	280	2		2
10-113906	Large White	257,P2041	2	240	2		2
11-152506	Large White	257,P2041	2	240	6			Number: 6 Malformation: paw hyperflexion
09-192602	Large White	257,P2041	2	271
09-038100	Large White	257,P2041	2	222
309204	Large White	257,P2041	2	234	4		2	Number: 2 Malformation: misshapen digit
309102	Large White	257,P2041	2	221	1				1
09-245902	Large White	257,P2041	2	238
10-034604	Large White	257,P2041	2	286	4	1		Number: 2 Malformation: misshapen digit	2
10-084808	Large White	257,P2041	2	246	3	1	1	Number: 1 Malformation: splay leg
10-036106	Large White	257,P2041	2	209	1	1
B239	Large White	257,P2041	2	265
395	Large White	257,P2041	2	252	3	1		Number: 2 Malformation: splay leg
10-011604	Large White	257,P2041	2	279
10-033802	Large White	257,P2041	2	227	2		2
09-816100	Large White	257,P2041	2	214	3	2			1
11-002804	Large White	257,P2041	2	208
10-191204	Large White	257,P2041	2	209
B216	Large White	257,P2041	2	208
10-811104	Large White	257,P2041	2	211
09-193400	Large White	257,P2041	2	277
11-981110	Large White	257,P2041	2	282	2	2
10-093500	Large White	257,P2041	2	219
K102	Large White	257,P2041	2	215	2		1	Number: 1 Malformation: lack record
K059	Large White	257,P2041	2	240
A1619	Large White	257,P2041	2	223	2			Number: 2 Malformation: lack record
10-816000	Large White	257,P2041	2	212	3			Number: 1 Malformation: lack record	1	1
10-134306	Large White	257,P2041	2	265	3	1	1	Number: 1 Malformation: lack record
10-093302	Large White	257,P2041	2	245
10-155508	Large White	257,P2041	2	202
11-100904	Large White	257,P2041	2	201	1	1
K639	Large White	345，P10-302605	3	258	5	1	1	Number: 3 Malformation: splay leg
K610	Large White	345，P10-302605	3	213
12-004604	Large White	345，P10-302605	3	170
10-016604	Large White	345，P10-302605	3	170
10-011104	Large White	345，P10-302605	3	137
10-075206	Large White	345，P10-302605	3	171
10-160204	Large White	345，P10-302605	3	181
11-807300	Large White	345，P10-302605	3	201	2			Number: 1 Malformation: lack record	1
09-815602	Large White	345，P10-302605	3	201
11-078304	Large White	345，P10-302605	3	242
10-166104	Large White	345，P10-302605	3	180
10-032502	Large White	345，P10-302605	3	216	3	1			2
10-008502	Large White	345，P10-302605	3	243
K174	Large White	345，P10-302605	3	143	6			Number: 5 Malformation: lack record	1
A1171	Large White	345，P10-302605	3	122
11-002202	Large White	345，P10-302605	3	307
10-024500	Large White	345，P10-302605	3	179	3	1			2
11-042400	Large White	345，P10-302605	3	217
10-015402	Large White	345，P10-302605	3	259
K703	Large White	345，P10-302605	3	159
A1249	Large White	345，P10-302605	3	281	2	1	1
11-045300	Large White	345，P10-302605	3	251
10-113806	Large White	345，P10-302605	3	208
12-022610	Large White	345，P10-302605	3	314
11-092304	Large White	345，P10-302605	3	147	2	1		Number: 1 Malformation: lack record
11-094000	Large White	345，P10-302605	3	259	5	3		Number: 1 Malformation: abesnt digest system		1
10-100900	Large White	345，P10-302605	3	342	3		1	Number: 1 Malformation: lack record	1
10-092904	Large White	365，P11-121101	4	123	7	1	1	Number: 4 Malformation: monorchism		1
11-179902	Large White	365，P11-121101	4	363
K303	Large White	365，P11-121101	4	259
K1370	Large White	365，P11-121101	4	144
11-018200	Large White	365，P11-121101	4	212
11-053710	Large White	365，P11-121101	4	233
11-155204	Large White	365，P11-121101	4	255
010604	Large White	365，P11-121101	4	153
K916	Large White	365，P11-121101	4	155
K1039	Large White	365，P11-121101	4	242	3	1		Number: 2 Malformation: macroglossia and splay leg
12-003506	Large White	365，P11-121101	4	173	8	3		Number: 3 Malformation: monorchism, hypoplastic testis and limb hyperflexion	1	1
12-001804	Large White	365，P11-121101	4	199
12-134508	Large White	365，P11-121101	4	357
B089	Large White	365，P11-121101	4	145
K814	Large White	365，P11-121101	4	289	3	2	1
10-097602	Large White	365，P11-121101	4	316	8	5	1	Number: 2 Malformation: limb hyperflexion
12-033900	Large White	365，P11-121101	4	290
11-048304	Large White	365，P11-121101	4	166	7		2	Number: 2 Malformation: monorchism	2	1
11-104608	Large White	365，P11-121101	4	222	4	2	1			1
12-033202	Large White	365，P11-121101	4	258	1		1
K066	Large White	365，P11-121101	4	183
12-28838	Large White	365，P11-121101	4	262
K1250	Large White	365，P11-121101	4	293	1					1
K906	Large White	365，P11-121101	4	210	3		1	Number: 1 Malformation: lack record	1
K1436	Large White	365，P11-121101	4	237	3			Number: 2 Malformation: lack record	1
