# Supplementary material for: Assessment of the Growth and Reproductive Performance of Cloned Pietrain Boars
Source: Animals (Basel). 2020 Nov 6;10(11):2053. doi: 10.3390/ani10112053 (PMC7694642; doi:10.3390/ani10112053)
Supplement: Supplementary file 1 [file animals-10-02053-s001.zip › Supplementary materials/Supplementary Table S2 Growth performance of cloned and non-cloned Pietrain boars.xlsx]

## Sheet: clone
Table S2 Growth performance of cloned boars
Individual number	Breed	Gender	Donnor pig	Start testing body weight	End tesing body weight	Adjusted days to 100 kg of body weight	Average daily gain between adjusted 30kg to 100kg of body weight	Backfat thickness adjusted to 100 kg of body weight	Body weight	Body height
11-950401	Pietrain	male	P,201,1937	29	99.6	177.389	625.339	7.02413	110	59
11-904201	Pietrain	male	P,201,1937	27.6	98.6	175.353	608.31	7.0852	109	58
12-931301	Pietrain	male	257，P2041	30.6	109	186.183	597.758	8.00351	112	62
12-931303	Pietrain	male	257，P2041	27.4	100.2	207.773	579.571	7.58743	106	60
12-931700	Pietrain	male	257，P2041	51.4	98.6	175.353	629.364	7.38562	104	56
12-931300	Pietrain	male	257，P2041	35	106	188.955	552.768	8.57399	107	60
12-932500	Pietrain	male	345，P10-302605	42.2	97	171.862	724.626	10.4599	110	59
12-932600	Pietrain	male	345，P10-302605	34.2	96	171.833	820.781	14.7899	105	56
12-932902	Pietrain	male	345，P10-302605	37.8	103.2	184.808	738.487	7.69606	115	60
12-932800	Pietrain	male	345，P10-302605	38.4	97	210.506	576.566	8.51145	107	59
12-933200	Pietrain	male	365，P11-121101	37.2	104	179.146	751.035	9.58259	111	59
12-933401	Pietrain	male	365，P11-121101	35.4	95	177.986	840.53	8.34555	111	58

## Sheet: nonclone
Table S2 Growth performance of non-cloned boars
Individual number	Breed	Gender	Start testing body weight	End tesing body weight	Adjusted days to 100 kg of body weight	Average daily gain between adjusted 30kg to 100kg of body weight	Backfat thickness adjusted to 100 kg of body weight	Body length	Body height
PPWSQY211119903	Pietrain	male	30	95	153.16	872.06	9.43	109	61
PPWSQY211120303	Pietrain	male	28	95	153.16	906.74	9.43	113	58
PPWSQY211119801	Pietrain	male	29	96	162.5	822.85	8.82	108	54
PPWSQY211120105	Pietrain	male	27	95	160.53	844.8	10.48	109	58
PPWSQY211119901	Pietrain	male	29	102	146.08	834.63	10.8	115	60
PPWSQY211119905	Pietrain	male	28	95	153.16	906.74	11.53	111	61
PPWSQY211119803	Pietrain	male	32	101	156.93	821.5	9.41	115	60
PPWSQY211120103	Pietrain	male	27	95	153.16	925.19	10.48	109	60
PPWSQY211119907	Pietrain	male	31	96	152.08	761.53	9.34	111	61
PPWSQY211120201	Pietrain	male	30	95	153.16	872.06	10.48	111	60
PPWSQY211119805	Pietrain	male	30	103	154.85	869.78	11.19	110	59
PPWSQY211119807	Pietrain	male	30	100	158	843.37	11	113	62
PPWSQY212264901	Pietrain	male	27	96	183.33	683.26	11.63	113	59
PPWSQY212207801	Pietrain	male	35	98	153.06	849.82	13.24	115	60
PPWSQY212265301	Pietrain	male	27	100	161	829.48	7.9	114	60
PPWSQY212208001	Pietrain	male	35	103	148.06	894.34	8.76	115	64
PPWSQY212215103	Pietrain	male	34	118	146.61	915.75	10.73	120	59
PPWSQY212214403	Pietrain	male	30	108	158.33	883.5	10.81	118	60
PPWSQY212210301	Pietrain	male	44	108	148.15	862.39	8.85	116	64
PPWSQY212215201	Pietrain	male	33	110	154.55	859.95	9.98	121	60
PPWSQY212207907	Pietrain	male	34	96	155.21	847.56	12.46	116	61
PPWSQY212207909	Pietrain	male	35	98	153.06	849.82	11.71	116	60
PPWSQY212208003	Pietrain	male	35	102	149.02	885.4	8.84	119	63
PPWSQY212264905	Pietrain	male	28	95	184.74	666.29	10.06	112	59
PPWSQY212264803	Pietrain	male	32	95	168.95	730.92	12.79	115	60
PPWSQY212210303	Pietrain	male	39	96	160.42	839.53	10.38	114	60
PPWSQY212210305	Pietrain	male	49	105	150.95	768.3	10.52	114	60
PPWSQY212207905	Pietrain	male	33	95	156.32	854.08	9.43	114	58
PPWSQY212210205	Pietrain	male	40	96	160.42	824.31	11.42	117	62
PPWSQY212210201	Pietrain	male	39	97	159.28	848.9	11.31	116	60
PPWSQY212210203	Pietrain	male	47	112	144.64	843.78	9.01	120	65
PPWSQY212215101	Pietrain	male	30	104	160.58	809.06	10.51	117	59
PPWSQY212264903	Pietrain	male	27	98	180.61	726.29	13.14	113	60
PPWSQY212264801	Pietrain	male	29	95	160.53	844.09	10.06	109	57
PPWSQY212209003	Pietrain	male	34	100	144	873.47	9	120	62
PPWSQY212209001	Pietrain	male	35	97	146.91	832.14	10.28	116	63

## Sheet: donor
Individual number	Breed	Gender	Adjusted days to 100 kg of body weight	Average daily gain between adjusted 30kg to 100kg of body weight	Backfat thickness adjusted to 100 kg of body weight	Body length	Body height
P,201,1937	Pietrain	male	131.01	1534.41	10.14	120	62
257，P2041	Pietrain	male	134.93	1104.45	7.25	126	64
345，P10-302605	Pietrain	male	133.77	1244.89	6.39	126	62
365，P11-121101	Pietrain	male	133.33	1361.87	9.83	127	61
