# Supplementary material for: Assessment of the Growth and Reproductive Performance of Cloned Pietrain Boars
Source: Animals (Basel). 2020 Nov 6;10(11):2053. doi: 10.3390/ani10112053 (PMC7694642; doi:10.3390/ani10112053)
Supplement: Supplementary file 1 [file animals-10-02053-s001.zip › Supplementary materials/Supplementary Table S3 Semen quality of cloned and non-cloned Pietrain boars.xlsx]

## Sheet: clone
Table S3 Semen quality of cloned boars
Individual number	Breed	Semen volume	Sperm motility	Sperm concentration	Percentage of abnormal sperm
12-931301	Pietrain	112	0.7	3.2	6
12-932902	Pietrain	154	0.7	1.9	4.6
12-931300	Pietrain	196	0.7	1.5	6.6
12-931301	Pietrain	100	0.7	4.5	5.2
12-932902	Pietrain	100	0.7	4	3.5
11-950401	Pietrain	158	0.7	3	4.3
12-931300	Pietrain	155	0.7	2.2	4.4
12-931301	Pietrain	113	0.7	3.7	6.3
12-932902	Pietrain	159	0.7	3.7	6.9
11-904201	Pietrain	156	0.7	3.2	3.7
12-931300	Pietrain	174	0.7	2	2.7
12-931301	Pietrain	100	0.7	4.9	7.7
12-932902	Pietrain	179	0.8	4.7	3.3
11-950401	Pietrain	113	0.7	2.5	6.5
11-904201	Pietrain	247	0.7	2.6	5.5
12-931301	Pietrain	106	0.7	2.5	6
12-932902	Pietrain	110	0.7	3.5	2.7
11-950401	Pietrain	116	0.7	4.5	5.2
12-931300	Pietrain	178	0.7	3.1	3.8
12-932902	Pietrain	100	0.75	6.7	7.8
12-931301	Pietrain	100	0.7	4.4	2.7
11-904201	Pietrain	152	0.7	2.6	6.5
12-931300	Pietrain	187	0.7	2.5	9.6
12-931301	Pietrain	107	0.7	3.8	2.8
12-932902	Pietrain	100	0.8	7	2.2
11-904201	Pietrain	231	0.7	2.2	4.4
12-931301	Pietrain	151	0.7	4	4.9
12-932902	Pietrain	181	0.75	3.8	5.8
11-904201	Pietrain	293	0.65	2.2	7.9
12-931301	Pietrain	103	0.7	2.8	4.8
12-932902	Pietrain	199	0.7	3.6	4.3
11-904201	Pietrain	220	0.7	3.8	8.2
11-950401	Pietrain	152	0.7	5.4	7.6
12-931301	Pietrain	117	0.7	4	4.4
12-931700	Pietrain	159	0.7	3.4	3.4
11-904201	Pietrain	251	0.7	1.8	14
11-950401	Pietrain	118	0.7	2.2	9.4
12-931300	Pietrain	237	0.7	2.2	5
12-931301	Pietrain	134	0.7	4.3	5.5
12-931700	Pietrain	206	0.7	2.6	10.9
11-904201	Pietrain	291	0.7	2.5	8.9
12-932902	Pietrain	204	0.7	3.5	9.4
12-931300	Pietrain	232	0.7	2	8
12-931301	Pietrain	141	0.7	4.5	8.3
11-950401	Pietrain	128	0.7	3.7	7.9
12-932902	Pietrain	152	0.7	4.3	6.9
11-904201	Pietrain	270	0.7	2.4	7.3
12-931301	Pietrain	161	0.7	3.6	2.6
11-950401	Pietrain	145	0.65	4	6.4
12-932902	Pietrain	138	0.7	4.5	9.7
12-931301	Pietrain	138	0.7	4	8.8
12-931300	Pietrain	273	0.7	1.1	8.3
11-904201	Pietrain	254	0.7	2.9	13.1
12-932902	Pietrain	178	0.7	2.3	6.1
11-950401	Pietrain	192	0.7	1.6	3.7
12-931700	Pietrain	260	0.7	2.1	11.7
12-931300	Pietrain	210	0.7	1.9	12.6
11-904201	Pietrain	282	0.7	3.5	11.5
12-932902	Pietrain	142	0.8	3.2	4.7
12-931301	Pietrain	217	0.7	2.9	16.4
12-931303	Pietrain	239	0.7	4.2	9
12-931700	Pietrain	240	0.7	1.4	13.9
12-931300	Pietrain	288	0.65	2.9	12.8
11-904201	Pietrain	244	0.7	3.5	11.8
12-931303	Pietrain	230	0.7	2.7	10.8
12-931303	Pietrain	216	0.7	2.8	7.4
12-931301	Pietrain	240	0.7	3.8	10.5
12-932600	Pietrain	174	0.7	3.8	5.7
12-933200	Pietrain	330	0.7	0.8	12.1
12-931303	Pietrain	267	0.7	2.5	6.4
12-931300	Pietrain	310	0.7	1.6	16.2
12-932500	Pietrain	182	0.8	3.2	3.8
12-931301	Pietrain	212	0.7	2.5	3.9
12-932600	Pietrain	183	0.8	2.2	2
12-932902	Pietrain	194	0.75	3.5	4.2
12-933200	Pietrain	321	0.7	0.9	3.2
12-931303	Pietrain	293	0.7	2.6	9
12-932500	Pietrain	225	0.75	2.4	3.1
12-931301	Pietrain	223	0.7	3.2	6.9
12-932600	Pietrain	236	0.8	2.4	4.2
12-932902	Pietrain	179	0.8	3.3	3.6
12-933200	Pietrain	332	0.7	1.1	10
12-931303	Pietrain	208	0.7	2	12.6
12-932500	Pietrain	127	0.75	3.3	8.4
12-931301	Pietrain	202	0.7	3.3	7.8
12-932902	Pietrain	171	0.7	3.7	7
12-933200	Pietrain	276	0.7	0.8	7.1
12-931303	Pietrain	270	0.7	2.3	7.6
12-931300	Pietrain	256	0.7	2.3	14.5
12-932500	Pietrain	160	0.7	3.6	8.1
12-931301	Pietrain	236	0.7	3.5	10.8
12-932600	Pietrain	212	0.75	3	7.7
12-932902	Pietrain	123	0.7	2.5	8.1
12-931303	Pietrain	237	0.7	2.2	9.4
12-932500	Pietrain	196	0.8	1.8	7.6
12-931300	Pietrain	316	0.7	1.5	9.1
12-932600	Pietrain	197	0.75	3.8	6.7
12-931303	Pietrain	228	0.7	1.8	15
12-933200	Pietrain	307	0.7	0.8	8.5
12-932500	Pietrain	222	0.7	2.9	15.8
12-931300	Pietrain	282	0.7	1.6	12.3
12-931301	Pietrain	289	0.7	2.9	8.2
12-932600	Pietrain	185	0.7	1.5	8.8
12-932902	Pietrain	181	0.75	3.9	8.2
12-931303	Pietrain	250	0.8	4.7	6.3
12-933200	Pietrain	352	0.7	1.2	10
12-931300	Pietrain	348	0.7	1.6	13.5
12-931301	Pietrain	295	0.7	3	6.6
12-932600	Pietrain	182	0.7	2.4	6.5
12-931303	Pietrain	258	0.7	2.4	15.4
12-933200	Pietrain	346	0.7	1.4	6.1
12-931300	Pietrain	214	0.7	2.1	13.3
12-932500	Pietrain	227	0.8	3.3	6.5
12-931301	Pietrain	299	0.7	2.5	12
12-932600	Pietrain	168	0.7	3.5	8.7
12-933200	Pietrain	325	0.75	1.2	6.4
12-932500	Pietrain	253	0.8	4.4	9.9
12-931303	Pietrain	183	0.7	4.2	6.6
12-931301	Pietrain	267	0.7	3.7	8.6
12-932600	Pietrain	182	0.75	3.5	7.3
12-931300	Pietrain	364	0.65	1.7	14.9
11-904201	Pietrain	262	0.7	3.8	9.3
12-933200	Pietrain	352	0.7	1.3	6.8
12-932500	Pietrain	202	0.75	4.3	9.7
12-931301	Pietrain	327	0.7	2.1	7.6
12-932902	Pietrain	236	0.7	1.7	4
12-932600	Pietrain	194	0.75	4.1	6.7
12-931303	Pietrain	213	0.75	1.9	9.2
12-932500	Pietrain	219	0.75	3.1	12.8
11-904201	Pietrain	215	0.65	1.3	11.2
12-931301	Pietrain	342	0.7	2.3	3.8
12-932902	Pietrain	159	0.8	2.3	2
12-931303	Pietrain	234	0.7	3.1	3.8
12-932600	Pietrain	191	0.75	1.4	8.9
12-931300	Pietrain	341	0.7	1.3	10
12-931301	Pietrain	340	0.7	2.2	4.8
12-932500	Pietrain	218	0.75	3.2	4.3
11-904201	Pietrain	299	0.7	1.5	11.5
12-932902	Pietrain	171	0.75	4.4	4.9
12-931303	Pietrain	303	0.7	2.5	3.9
12-932600	Pietrain	214	0.75	2.9	5.7
12-931300	Pietrain	278	0.7	1.5	11.9
12-932500	Pietrain	220	0.75	3.7	8.6
12-931301	Pietrain	335	0.7	2.3	8.1
12-931303	Pietrain	269	0.7	3	3.3
11-904201	Pietrain	280	0.7	3.2	8.2
12-932902	Pietrain	196	0.7	3.2	8.1
12-932600	Pietrain	215	0.75	3.2	4.4
12-931300	Pietrain	362	0.7	1.5	12.5
12-932500	Pietrain	224	0.8	3.1	2.8
12-931301	Pietrain	317	0.7	2.6	9
12-931303	Pietrain	302	0.7	2.2	5.7
11-904201	Pietrain	238	0.65	2.5	8.8
12-932902	Pietrain	140	0.8	3.8	3.4
12-932600	Pietrain	193	0.75	5.3	2.4
12-931300	Pietrain	339	0.65	3	13.9
12-931303	Pietrain	288	0.7	2.8	8.6
12-932500	Pietrain	170	0.8	4.7	3.8
12-932902	Pietrain	151	0.8	3	5.4
12-933200	Pietrain	311	0.7	1.2	5.6
12-932600	Pietrain	179	0.8	4.6	6.8
12-932800	Pietrain	159	0.7	4.7	9.7
12-931301	Pietrain	354	0.65	2.2	7.5
12-931300	Pietrain	330	0.7	2.5	15.3
12-931303	Pietrain	311	0.7	2.3	5.1
12-933401	Pietrain	321	0.7	1.2	3.5
12-932500	Pietrain	188	0.8	3.5	8.1
12-932902	Pietrain	205	0.8	2.5	6.4
12-933200	Pietrain	217	0.7	1.3	6.6
12-932600	Pietrain	197	0.75	4.4	5
12-931303	Pietrain	335	0.65	2	3.1
12-931301	Pietrain	356	0.7	3.7	13.5
12-932500	Pietrain	248	0.7	2.7	6.5
12-932902	Pietrain	157	0.75	4.2	5.5
12-931303	Pietrain	354	0.7	2	5.9
12-932800	Pietrain	151	0.7	3.6	7.1
12-932600	Pietrain	234	0.75	3.5	2.6
12-931301	Pietrain	325	0.7	2.4	6
12-933200	Pietrain	301	0.65	1	5.3
12-933401	Pietrain	310	0.7	1.2	6.5
12-931303	Pietrain	250	0.7	2.1	6
12-932902	Pietrain	165	0.8	4.8	5.4
12-932500	Pietrain	213	0.7	3.7	6.7
11-904201	Pietrain	347	0.7	2.3	8.8
12-932600	Pietrain	190	0.8	3.1	7.5
12-932800	Pietrain	155	0.7	7.6	7.5
12-933401	Pietrain	306	0.75	3.7	5.8
12-931301	Pietrain	320	0.7	2	8
12-933200	Pietrain	339	0.7	0.8	10
12-931300	Pietrain	358	0.7	2.8	12.6
12-931303	Pietrain	332	0.7	2	8.8
12-932500	Pietrain	227	0.7	3.6	10.4
12-932600	Pietrain	196	0.75	4.6	3.9
12-932800	Pietrain	110	0.7	6.1	8.1
12-931301	Pietrain	315	0.7	1.4	10
12-933200	Pietrain	295	0.7	1.3	3.8
12-931303	Pietrain	337	0.7	2.6	5.3
12-933401	Pietrain	232	0.65	2.1	3.9
12-931300	Pietrain	333	0.7	1.7	12.1
12-932500	Pietrain	261	0.7	2.8	8.3
11-904201	Pietrain	348	0.7	2.7	8.8
12-931301	Pietrain	347	0.7	2.7	7.2
12-932600	Pietrain	208	0.75	4.7	4.6
12-932800	Pietrain	154	0.7	3.6	8.2
12-931303	Pietrain	331	0.65	2.2	14.1
12-933401	Pietrain	273	0.7	1.6	4.5
12-932500	Pietrain	220	0.7	3	10.5
12-932600	Pietrain	232	0.7	3.1	8.2
12-931301	Pietrain	354	0.75	2	4.7
11-904201	Pietrain	233	0.7	2.8	8.5
12-933200	Pietrain	215	0.7	1.5	3
12-933401	Pietrain	243	0.7	1.6	6.2
12-931300	Pietrain	374	0.65	2	10.3
12-932902	Pietrain	173	0.7	2.8	6.2
12-932500	Pietrain	307	0.7	2.5	10
12-931303	Pietrain	281	0.7	2	7.6
12-932600	Pietrain	231	0.8	3.3	5.5
12-931301	Pietrain	331	0.7	3.1	4.5
12-932800	Pietrain	148	0.7	3.7	7.1
12-932902	Pietrain	163	0.8	4.3	9.6
12-932500	Pietrain	222	0.7	3.8	11
12-933401	Pietrain	309	0.7	3.2	11.4
12-932600	Pietrain	251	0.85	2.5	5.7
12-931303	Pietrain	287	0.7	2.4	8.8
12-931301	Pietrain	295	0.7	3.3	8.1
11-904201	Pietrain	246	0.7	2.3	9
12-931300	Pietrain	292	0.7	1.9	14
12-931303	Pietrain	324	0.7	2.5	3.5
12-933200	Pietrain	270	0.7	1.6	2.8
12-933401	Pietrain	275	0.7	3.6	11.5
12-932500	Pietrain	230	0.75	2.9	11.2
12-931301	Pietrain	313	0.7	2.2	7.2
12-932600	Pietrain	159	0.8	4.7	9.2
12-931303	Pietrain	221	0.7	2.6	5.8
12-931300	Pietrain	370	0.7	1.8	10.4
12-933401	Pietrain	265	0.7	1.3	15
12-933200	Pietrain	286	0.7	1.5	3.9
12-932500	Pietrain	238	0.7	3.5	7.4
12-932600	Pietrain	262	0.8	3.7	10
12-931301	Pietrain	337	0.7	1.2	7.5
AC13-930101	Pietrain	100	0.7	2	10
12-932800	Pietrain	198	0.7	3.2	8
12-931300	Pietrain	354	0.7	1.6	9.6
12-932500	Pietrain	198	0.7	3.2	4.7
AC13-930200	Pietrain	100	0.75	1.5	8
11-904201	Pietrain	303	0.7	2.6	10
12-932600	Pietrain	230	0.7	2.6	2.8
12-931300	Pietrain	280	0.7	1.4	10.9
12-932600	Pietrain	157	0.7	2.3	9.2
12-932500	Pietrain	250	0.75	2.5	4
12-932800	Pietrain	149	0.7	3.6	5.5
EX13-923900	Pietrain	161	0.7	2.1	7.1
12-931301	Pietrain	314	0.65	1.8	4.8
11-904201	Pietrain	308	0.7	2.3	12.1
AC13-930200	Pietrain	118	0.7	2.4	3.1
AC13-930101	Pietrain	113	0.7	2.4	7
12-933200	Pietrain	257	0.7	1.1	10.1
AJ12-950001	Pietrain	324	0.7	2	11.5
12-932600	Pietrain	243	0.7	2.8	9.9
12-933401	Pietrain	202	0.7	1	12.9
12-932800	Pietrain	170	0.75	3.8	8.8
12-931300	Pietrain	319	0.7	2.5	11.2
12-932500	Pietrain	267	0.7	3.9	10
11-904201	Pietrain	315	0.7	1.3	10.3
12-931301	Pietrain	304	0.7	2.6	11.5
AC13-930200	Pietrain	212	0.75	2	10.1
12-931300	Pietrain	349	0.7	2.1	11.6
AC13-930101	Pietrain	144	0.7	3.8	9.3
12-933200	Pietrain	332	0.8	1.2	5.1
AJ12-950001	Pietrain	274	0.7	1.6	8.6
12-933401	Pietrain	342	0.7	1.5	10.1
12-932600	Pietrain	283	0.7	2.7	5.8
12-932500	Pietrain	236	0.75	2.6	8.4
12-931301	Pietrain	319	0.7	1.7	6.8
11-904201	Pietrain	296	0.7	2.3	6.7
12-932800	Pietrain	150	0.7	3.4	7.7
12-932500	Pietrain	182	0.7	3.2	7.4
EX13-923900	Pietrain	156	0.7	2.4	3.1
12-931300	Pietrain	338	0.7	1.9	12.4
AC13-930101	Pietrain	119	0.7	3	4
12-933401	Pietrain	224	0.7	2.5	2
12-933200	Pietrain	301	0.7	2.5	6.4
12-932600	Pietrain	167	0.7	2.9	8.9
12-931301	Pietrain	296	0.7	2	6.5
12-932500	Pietrain	211	0.75	5.2	9.8
AJ12-950001	Pietrain	250	0.7	2.5	12.9
12-932800	Pietrain	135	0.7	2.6	6.8
AC13-930200	Pietrain	199	0.7	1.8	7.6
EX13-923900	Pietrain	114	0.7	2.3	4.4
12-932600	Pietrain	292	0.8	3.2	4.6
12-933200	Pietrain	345	0.7	1	4.5
12-933401	Pietrain	289	0.7	2.8	4.2
12-931301	Pietrain	306	0.7	3.4	5.4
EX13-923900	Pietrain	176	0.7	2.8	6.2
AC13-930101	Pietrain	162	0.7	2.8	5.6
12-932600	Pietrain	226	0.75	4.2	7.2
12-933200	Pietrain	319	0.7	1.5	2.9
11-904201	Pietrain	316	0.65	2.6	8.3
12-933401	Pietrain	368	0.7	1.8	7.4
12-932800	Pietrain	140	0.7	4	8
12-932600	Pietrain	210	0.8	5.1	9.7
EX13-923900	Pietrain	134	0.7	2.2	5.4
12-931301	Pietrain	216	0.7	5.7	6
AC13-930200	Pietrain	177	0.7	1.5	2.9
AC13-930101	Pietrain	194	0.7	2	3
12-933200	Pietrain	297	0.7	0.8	5.7
12-932800	Pietrain	155	0.65	5.1	8.8
12-933401	Pietrain	284	0.7	1.9	9.7
AC13-930200	Pietrain	200	0.7	2.5	5.2
12-932600	Pietrain	214	0.75	3.6	6.5
11-904201	Pietrain	240	0.7	3.5	7.3
EX13-923900	Pietrain	104	0.7	2.8	7.6
AJ12-950001	Pietrain	258	0.7	2.5	14
12-931301	Pietrain	268	0.7	3.6	9.8
12-933200	Pietrain	255	0.7	1	7.5
12-932500	Pietrain	153	0.7	4	10
12-933401	Pietrain	256	0.75	1.8	3.2
11-904201	Pietrain	270	0.7	3	10
12-932600	Pietrain	193	0.75	3.2	5.5
EX13-923900	Pietrain	132	0.7	2.4	8.9
AC13-930200	Pietrain	176	0.7	2.3	8.6
12-931301	Pietrain	318	0.7	2.8	6.8
12-932500	Pietrain	205	0.7	2.5	14.8
12-932600	Pietrain	211	0.7	2.6	7.5
12-933401	Pietrain	265	0.7	1.7	10.4
12-933200	Pietrain	237	0.7	1.5	7.2
12-932800	Pietrain	150	0.7	4.2	7.6
AC13-930200	Pietrain	168	0.75	2.4	7.4
12-931301	Pietrain	217	0.7	2.6	10.6
12-932500	Pietrain	220	0.7	2.7	10.2
11-904201	Pietrain	225	0.75	3.1	8.1
12-932600	Pietrain	187	0.75	3.9	5.1
AC13-930101	Pietrain	196	0.75	2.2	5.5
AC13-930200	Pietrain	197	0.7	3.5	5.7
11-904201	Pietrain	328	0.7	2.7	10.5
12-933200	Pietrain	250	0.7	1.3	9.1
12-933401	Pietrain	250	0.7	2.2	10
12-932500	Pietrain	253	0.7	2.7	11
12-933200	Pietrain	276	0.65	1.6	13.2
AJ12-950001	Pietrain	263	0.65	2.1	11.9
12-932600	Pietrain	262	0.7	2	6
AJ13-952402	Pietrain	134	0.65	2.1	7.3
AC13-930200	Pietrain	263	0.7	1.5	9.3
AC13-930101	Pietrain	180	0.75	2.4	8.2
11-904201	Pietrain	275	0.7	3.2	11.7
12-931301	Pietrain	345	0.8	2.5	5
12-933200	Pietrain	238	0.7	2.1	7
12-932600	Pietrain	245	0.7	2.3	14.2
12-933401	Pietrain	243	0.7	0.9	9.6
12-932500	Pietrain	263	0.7	2.4	6.9
AC13-930200	Pietrain	230	0.7	1.1	11.3
12-932600	Pietrain	220	0.8	2.1	4.6
AC13-930101	Pietrain	372	0.75	2	9
12-933200	Pietrain	245	0.7	0.8	10
12-933401	Pietrain	333	0.7	1.1	5.5
12-932600	Pietrain	117	0.7	7	4.6
12-932600	Pietrain	233	0.75	2.9	3.4
12-933200	Pietrain	232	0.7	1.1	10
12-931301	Pietrain	320	0.7	2.2	17.8
12-931301	Pietrain	399	0.7	2	5.7
12-932600	Pietrain	253	0.7	2.5	8.3
12-933200	Pietrain	292	0.7	1.5	3
12-933401	Pietrain	335	0.7	1	5.6
12-932500	Pietrain	369	0.7	2.1	7
AC13-930101	Pietrain	260	0.65	2.4	17.6
AJ13-952700	Pietrain	235	0.65	2	12.1
AC13-930200	Pietrain	310	0.7	2.4	8.1
EX13-924400	Pietrain	128	0.7	2.6	7.6
AJ13-952402	Pietrain	168	0.7	2.3	9.5
12-931301	Pietrain	274	0.75	4	6
AJ13-952402	Pietrain	193	0.8	3.8	2.8
AC13-930200	Pietrain	151	0.7	1.8	9.5
12-931301	Pietrain	342	0.75	2.4	6.3
EX13-924400	Pietrain	150	0.75	4.8	6.2
AJ12-950001	Pietrain	365	0.7	3.7	17.2
AC13-930200	Pietrain	343	0.7	1.7	11.2
12-931301	Pietrain	405	0.7	2.5	11.7
EX13-924400	Pietrain	165	0.75	3.3	9.5
AJ13-952402	Pietrain	222	0.7	3.1	9.4
AJ12-950001	Pietrain	325	0.7	3.1	7
AC13-930200	Pietrain	266	0.75	2.2	5.6
12-931301	Pietrain	292	0.7	3.7	8.1
AC13-930101	Pietrain	344	0.65	2	17.1
12-931301	Pietrain	357	0.75	2.8	9.3
AJ13-952402	Pietrain	280	0.7	2.5	3.9
AC13-930200	Pietrain	376	0.75	2.7	8.4
12-931301	Pietrain	351	0.7	2.5	9.9
EX13-924400	Pietrain	151	0.75	2.5	5.8
AC13-930200	Pietrain	313	0.7	2.1	6.5
AJ13-952402	Pietrain	179	0.7	4.5	6.2
AC13-930101	Pietrain	257	0.7	2.9	12.2
EX13-924400	Pietrain	167	0.7	3.7	6.9
AC13-930200	Pietrain	347	0.6	2.5	4.4
AC13-930200	Pietrain	314	0.7	3.6	7.2
AJ12-950001	Pietrain	319	0.7	2.3	11.9
12-931301	Pietrain	334	0.7	3	8.4
AC13-930101	Pietrain	233	0.65	2.3	17.3
EX13-924400	Pietrain	153	0.7	4.8	8.9
AJ13-952402	Pietrain	272	0.7	6	9.1
AC13-930200	Pietrain	221	0.7	3.7	7.6
AJ12-950001	Pietrain	334	0.65	2.1	12.1
12-931301	Pietrain	304	0.65	2.6	16.3
AC13-930200	Pietrain	308	0.7	1.2	7.1
EX13-924400	Pietrain	225	0.7	2.4	6.8
AC13-930101	Pietrain	241	0.65	2.3	17.4
AJ13-952402	Pietrain	244	0.7	5	4
AC13-930101	Pietrain	286	0.65	3.7	14
AC13-930200	Pietrain	349	0.7	2	8.1
AJ12-950001	Pietrain	301	0.75	3.8	9.3
EX13-924400	Pietrain	188	0.8	3	4.5
AC13-930101	Pietrain	290	0.7	2.5	7.5
AJ13-952402	Pietrain	173	0.7	3.9	4.6
AC13-930200	Pietrain	337	0.7	2	11.7
AJ12-950001	Pietrain	310	0.65	3	17.8
AC13-930101	Pietrain	328	0.7	2.7	10.2
EX13-924400	Pietrain	175	0.75	2.8	8.5
AJ13-952402	Pietrain	180	0.8	5.4	4.6
AC13-930200	Pietrain	251	0.7	2	7.1
AJ12-950001	Pietrain	274	0.65	2.9	16.3
EX13-924400	Pietrain	244	0.8	3.2	5.7
AC13-930101	Pietrain	332	0.7	3.2	13.6
AJ13-952402	Pietrain	260	0.8	3.5	2.1
AC13-930200	Pietrain	377	0.7	3.5	13.4
AJ12-950001	Pietrain	384	0.7	3	9.3
AC13-930101	Pietrain	354	0.7	3	9.9
EX13-924400	Pietrain	305	0.7	3.8	9
AJ13-952402	Pietrain	213	0.7	4.6	6.8
AJ12-950001	Pietrain	250	0.7	2.2	16.9
AC13-930200	Pietrain	273	0.7	1.4	8.5
AC13-930101	Pietrain	404	0.7	2.4	9
AJ12-950001	Pietrain	276	0.7	1.8	9.6
AJ13-952402	Pietrain	180	0.7	5.3	4.7
AJ13-952402	Pietrain	180	0.8	3.2	3.2
AC13-930200	Pietrain	395	0.7	2.1	13.5
EX13-924400	Pietrain	274	0.7	2.4	15.8
AJ13-952402	Pietrain	217	0.7	4.2	7.3
AJ12-950001	Pietrain	343	0.7	2.5	10.9
AC13-930101	Pietrain	330	0.65	2.5	14.9
AC13-930200	Pietrain	340	0.7	2	9.2
EX13-924400	Pietrain	287	0.8	4.6	6.7
AJ13-952402	Pietrain	242	0.7	4.4	2.3
AJ12-950001	Pietrain	324	0.65	1.8	12.5
AC13-930200	Pietrain	258	0.65	1.6	9.3
AC13-930101	Pietrain	352	0.65	2.1	10.4
EX13-924400	Pietrain	297	0.7	4	6.3
AJ13-952402	Pietrain	208	0.8	4.3	5.2
AC13-930200	Pietrain	180	0.7	4.6	6.5
AJ12-950001	Pietrain	340	0.65	1.5	12.7
EX13-924400	Pietrain	240	0.8	4	11.1
AC13-930101	Pietrain	361	0.7	2.2	12.5
AJ13-952402	Pietrain	218	0.7	3.7	7.4
AC13-930200	Pietrain	306	0.7	2	4
AJ12-950001	Pietrain	290	0.65	2	16.9
AC13-930101	Pietrain	275	0.65	2.5	17.6
AC13-930200	Pietrain	281	0.7	3.5	7.2
EX13-924400	Pietrain	350	0.7	3.5	6.7
AJ12-950001	Pietrain	339	0.7	2.5	10.2
AJ13-952402	Pietrain	247	0.75	4.3	3.7
AC13-930101	Pietrain	368	0.7	2.6	9.1
AC13-930200	Pietrain	278	0.65	2	7.2
EX13-924400	Pietrain	353	0.75	5.3	9
AJ12-950001	Pietrain	332	0.65	2.5	17.8
AJ13-952402	Pietrain	224	0.8	4	4.1
AC13-930101	Pietrain	283	0.75	2	2.5
AJ13-952402	Pietrain	202	0.7	2.6	11.5
EX13-924400	Pietrain	220	0.7	2.4	17.7
AC13-930101	Pietrain	344	0.7	1.9	8.5
AC13-930200	Pietrain	320	0.65	1.2	17.7
AJ13-952402	Pietrain	171	0.8	4.5	2.4
AC13-930101	Pietrain	242	0.7	4.3	5.3
AC13-930200	Pietrain	299	0.7	3.2	14.4
AJ13-952402	Pietrain	222	0.75	6.7	9.4
AC13-930200	Pietrain	306	0.7	3.2	12.3
AC13-930101	Pietrain	332	0.7	2.8	7.1
AC13-930200	Pietrain	211	0.65	3.2	16
AJ13-952402	Pietrain	143	0.75	3.8	2.9
EX13-924400	Pietrain	205	0.7	4.2	15.4
AC13-930101	Pietrain	247	0.7	3.5	13.7
AC13-930200	Pietrain	179	0.7	1.8	6.7
EX13-924400	Pietrain	227	0.7	3.8	14.8
AC13-930101	Pietrain	311	0.7	3	8
AJ13-952402	Pietrain	254	0.7	4.6	12.5
AC13-930200	Pietrain	285	0.7	4.6	6.5
AJ13-952402	Pietrain	220	0.8	4.2	3.5
EX13-924400	Pietrain	273	0.75	3.9	6.9
AC13-930200	Pietrain	311	0.65	2.7	18
AJ13-952402	Pietrain	200	0.8	4.2	3.3
AC13-930101	Pietrain	341	0.65	1.1	16.8
EX13-924400	Pietrain	191	0.7	2.7	8.6
AJ13-952402	Pietrain	228	0.7	2.5	8.2
EX13-924400	Pietrain	289	0.75	4	14
AC13-930101	Pietrain	232	0.7	2.7	10
AC13-930200	Pietrain	256	0.7	1.5	7.7
AC13-930101	Pietrain	312	0.65	3.8	17.8
AC13-930200	Pietrain	219	0.65	2.4	8.4
EX13-924400	Pietrain	268	0.75	2.4	4.2
AJ13-952402	Pietrain	213	0.7	5	4.9
AJ13-952402	Pietrain	236	0.7	2.8	13.3
AC13-930200	Pietrain	218	0.65	1.8	4.8
AC13-930101	Pietrain	222	0.65	3	16.6
AJ13-952402	Pietrain	205	0.7	3.8	11.3
EX13-924400	Pietrain	262	0.7	2.4	10.5
AC13-930200	Pietrain	280	0.65	2.1	6.9
AJ13-952402	Pietrain	302	0.7	2.3	10.2
AC13-930101	Pietrain	321	0.7	1	11.7
AJ13-952402	Pietrain	248	0.7	3.4	5.2
AC13-930200	Pietrain	258	0.7	1.9	13.4

## Sheet: nonclone
Table S3 Semen quality of non-cloned boars
Individual number	Breed	Semen volume	Sperm motility	Sperm concentration	Percentage of abnormal sperm
AF11-315503	Pietrain	175	0.7	3.3	4.4
AF11-317403	Pietrain	205	0.7	2.5	2.3
AF11-319801	Pietrain	197	0.7	3.3	3
AF12-318903	Pietrain	156	0.7	5.4	13
AF11-316803	Pietrain	254	0.8	2.1	2.5
AF12-321803	Pietrain	128	0.7	3.3	11.9
AF12-318503	Pietrain	140	0.7	3.4	12
AF11-316303	Pietrain	285	0.7	2.6	7.5
AF11-316303	Pietrain	283	0.7	5.4	13.9
AF11-316103	Pietrain	272	0.7	2.1	15.8
AF12-300507	Pietrain	243	0.7	4	5.5
AF11-319005	Pietrain	200	0.7	2.7	8
AF11-316303	Pietrain	290	0.7	2	8.8
AF11-319801	Pietrain	187	0.75	2.6	5.3
AF11-319801	Pietrain	139	0.7	3.7	7.8
AF11-317003	Pietrain	296	0.7	2	7.2
AF11-317003	Pietrain	330	0.7	1.4	9.2
AF12-318903	Pietrain	100	0.7	3	11.1
AF11-311201	Pietrain	265	0.8	4	2
AF11-316103	Pietrain	309	0.7	1.8	13.5
AF11-317003	Pietrain	223	0.7	1.4	5.2
AF12-300507	Pietrain	256	0.7	2.7	2.9
AF11-317003	Pietrain	245	0.7	4	3
AF11-311201	Pietrain	307	0.7	2.7	5.7
AF11-317003	Pietrain	256	0.7	1.5	3.2
11-304301	Pietrain	272	0.7	2.8	15.8
AF12-300507	Pietrain	317	0.8	3	2.6
11-304301	Pietrain	281	0.7	2	16
AF11-319801	Pietrain	215	0.7	2.2	4.4
AF11-319801	Pietrain	147	0.7	3.3	4.5
AF11-319801	Pietrain	226	0.65	3.4	8.3
AF11-317403	Pietrain	268	0.8	2.2	9.7
AF11-319801	Pietrain	213	0.7	3.8	2.7
AF11-317003	Pietrain	234	0.75	1.5	3.8
11-304301	Pietrain	300	0.7	2.3	13.4
AF11-316303	Pietrain	252	0.7	2.6	16
AF11-317109	Pietrain	148	0.7	3	10.1
AF11-319801	Pietrain	131	0.7	3.6	2.4
AF11-319005	Pietrain	184	0.7	2.9	8.2
AF12-318901	Pietrain	138	0.65	3.9	15.5
AF11-317403	Pietrain	225	0.7	3.5	5.6
AF11-319005	Pietrain	260	0.7	3.1	10.8
AF12-311503	Pietrain	192	0.7	2.5	16.5
AF11-317003	Pietrain	255	0.7	1	9.8
AF11-311201	Pietrain	255	0.7	4.5	7.7
11-304301	Pietrain	267	0.7	2.4	12
AF11-319005	Pietrain	284	0.7	2.1	11.4
AF11-316303	Pietrain	235	0.7	2.8	12
AF11-316803	Pietrain	258	0.7	2.3	2
AF11-311201	Pietrain	306	0.7	2.8	4.2
AF11-317003	Pietrain	219	0.7	1.6	3
AF11-317403	Pietrain	300	0.7	1.7	7
AF11-317701	Pietrain	414	0.75	3	2
AF11-311201	Pietrain	373	0.7	3	2.7
AF11-317403	Pietrain	215	0.7	3.1	2.3
AF11-317707	Pietrain	250	0.7	3.2	2.9
AF12-318901	Pietrain	212	0.7	4.3	8.8
AF12-318903	Pietrain	117	0.8	5.3	2.4
AF12-318903	Pietrain	231	0.7	3.5	2.6
AF11-319801	Pietrain	235	0.7	3.6	10.4
11-304301	Pietrain	212	0.7	3	15.8
AF11-317003	Pietrain	347	0.8	2.5	4.3
AF11-311201	Pietrain	310	0.7	3.5	2
AF11-319801	Pietrain	180	0.7	3.2	3
AF11-319801	Pietrain	100	0.7	2.5	6
AF11-315503	Pietrain	181	0.7	4.4	2
AF11-311201	Pietrain	265	0.7	2.5	2
AF11-316803	Pietrain	230	0.75	2.7	4.3
AF11-316103	Pietrain	315	0.7	2.5	12.4
AF12-300507	Pietrain	303	0.75	4.9	4.9
AF11-317403	Pietrain	310	0.7	0.9	2.3
AF11-319005	Pietrain	306	0.7	3.7	11.6
AF11-315503	Pietrain	253	0.7	3.2	4
AF11-315503	Pietrain	208	0.75	4.4	7.2
AF12-318901	Pietrain	255	0.7	4	10.4
AF11-315503	Pietrain	162	0.75	3.3	2.3
11-304301	Pietrain	195	0.65	4.3	16
AF12-318903	Pietrain	130	0.7	2.9	9.7
AF11-311201	Pietrain	310	0.75	1.7	9.5
11-304301	Pietrain	258	0.7	7	16
AF11-311201	Pietrain	282	0.8	3.2	2
AF11-317403	Pietrain	300	0.7	2.6	2.2
AF11-317003	Pietrain	203	0.7	1.4	3.3
AF11-316303	Pietrain	220	0.7	2.8	8.4
AF11-315503	Pietrain	197	0.8	2.6	2.4
AF12-321605	Pietrain	200	0.7	3.6	11.5
AF11-316303	Pietrain	216	0.7	2.9	8.9
AF11-315503	Pietrain	250	0.75	2.7	2.2
AF11-319801	Pietrain	170	0.7	2.6	5.5
AF11-317003	Pietrain	233	0.7	2	12.5
AF11-311201	Pietrain	203	0.7	2.7	6.6
AF12-324901	Pietrain	149	0.7	3.5	7.39
AF11-315503	Pietrain	123	0.75	5.3	4.9
AF11-317003	Pietrain	229	0.7	3.2	8.8
AF12-321405	Pietrain	204	0.7	2.8	9.2
AF12-306807	Pietrain	199	0.7	2.6	12.2
AF12-311503	Pietrain	172	0.7	3	6
AF12-321405	Pietrain	252	0.7	1.1	5.5
AF12-318903	Pietrain	178	0.7	2.6	7.6
AF11-319005	Pietrain	209	0.65	2	16.5
AF11-319801	Pietrain	205	0.7	4.5	10.5
AF12-321605	Pietrain	137	0.7	1.7	13.7
AF11-317003	Pietrain	302	0.7	2.6	5.4
AF11-311201	Pietrain	252	0.8	3.8	3.1
AF12-318903	Pietrain	220	0.7	3.9	9.1
AF11-317403	Pietrain	321	0.8	2.8	2.4
AF12-321505	Pietrain	170	0.75	3	14.5
AF12-318901	Pietrain	235	0.7	2.7	5.1
AF11-319801	Pietrain	188	0.7	3.5	7.9
AF11-317003	Pietrain	234	0.7	2.3	2.6
AF11-315503	Pietrain	212	0.75	2.9	2.5
AF12-318503	Pietrain	165	0.7	3.4	10.1
AF12-300507	Pietrain	269	0.7	3	5
AF12-396905	Pietrain	203	0.7	1.9	7.8
AF12-306807	Pietrain	176	0.7	2.5	7.2
AF12-321605	Pietrain	101	0.7	2.6	14.7
AF11-317403	Pietrain	334	0.7	1.5	4.6
AF12-318903	Pietrain	208	0.7	2	3.7
AF11-319801	Pietrain	215	0.7	3.1	3.8
AF12-396905	Pietrain	121	0.7	1.8	2.8
AF12-306805	Pietrain	236	0.7	0.8	15
AF11-315503	Pietrain	233	0.8	2.3	2.6
AF12-324901	Pietrain	200	0.7	1.9	5.1
AF12-318901	Pietrain	215	0.7	3.3	5.3
AF11-311201	Pietrain	228	0.75	2.3	2.2
AF12-312303	Pietrain	110	0.7	1.3	6.3
AF12-300507	Pietrain	281	0.75	2.8	7
AF11-317403	Pietrain	216	0.8	2.4	6.3
AF12-318503	Pietrain	194	0.75	4.5	9.2
AF12-318901	Pietrain	181	0.7	2.8	14
AF11-315503	Pietrain	209	0.7	3.6	3.8
AF12-300507	Pietrain	318	0.7	2.4	7.5
AF12-318503	Pietrain	196	0.7	3	11.8
AF12-306807	Pietrain	257	0.7	1.7	8.1
AF11-315503	Pietrain	213	0.7	3.2	7.3
AF12-321405	Pietrain	195	0.7	2.5	9.8
AF12-311503	Pietrain	149	0.75	2.8	2
AF11-311201	Pietrain	317	0.75	2.7	3.2
AF11-317003	Pietrain	233	0.7	2	12.3
AF11-317003	Pietrain	222	0.7	2	16.4
AF11-319801	Pietrain	242	0.7	2.1	5.3
AF12-322705	Pietrain	156	0.7	3.5	14.3
AF12-321405	Pietrain	206	0.7	2.9	6.4
AF11-311201	Pietrain	229	0.8	4.9	4.9
AF12-311503	Pietrain	155	0.7	3.4	14.1
AF12-318903	Pietrain	185	0.7	2.8	2.3
AF12-321605	Pietrain	129	0.7	4.6	14.4
AF11-317403	Pietrain	217	0.8	3.3	2.2
AF12-318901	Pietrain	282	0.7	3.2	4.9
AF12-324901	Pietrain	219	0.7	4	2.1
AF12-396905	Pietrain	157	0.8	1.6	6.5
AF12-306805	Pietrain	257	0.75	2.4	14
AF11-315503	Pietrain	184	0.8	3.9	6.2
AF11-311201	Pietrain	292	0.8	4	2
AF12-300507	Pietrain	303	0.75	3.2	9.1
AF11-319801	Pietrain	198	0.7	2.1	4.8
AF11-317403	Pietrain	318	0.7	2.5	2.4
AF11-317003	Pietrain	298	0.7	2.1	6.1
AF12-318503	Pietrain	214	0.75	3.2	8.3
AF12-318903	Pietrain	170	0.7	2.8	2
AF12-306807	Pietrain	255	0.7	3	2
AF12-321605	Pietrain	165	0.7	2.2	12.5
AF12-321405	Pietrain	260	0.7	1.1	5.4
AF11-311201	Pietrain	316	0.75	2.6	3.8
AF12-318901	Pietrain	236	0.7	2.8	5.6
AF11-315503	Pietrain	236	0.8	3.6	3.2
AF12-324901	Pietrain	193	0.7	1.8	2
AF12-311503	Pietrain	218	0.7	2.5	2.3
AF11-319801	Pietrain	175	0.7	1	4.4
AF11-317403	Pietrain	314	0.8	2	4.2
AF12-300507	Pietrain	335	0.8	2	5.1
AF12-396905	Pietrain	225	0.75	1.2	2.9
AF12-318503	Pietrain	184	0.75	2.8	4.9
AF11-315503	Pietrain	249	0.75	2.5	8.7
AF12-318901	Pietrain	290	0.7	2.1	12.2
AF11-319801	Pietrain	198	0.75	2.8	5
AF12-312303	Pietrain	180	0.7	0.8	10.7
AF12-318903	Pietrain	197	0.75	3.3	5.4
AF12-321605	Pietrain	138	0.65	2.5	18
AF12-306805	Pietrain	180	0.65	1.8	12.6
AF11-317003	Pietrain	264	0.7	1.8	11.4
AF12-322705	Pietrain	173	0.7	1.4	10.5
AF12-324901	Pietrain	159	0.7	2.5	13.7
AF11-317403	Pietrain	352	0.75	2.1	7.8
AF12-321405	Pietrain	241	0.7	1.9	2.2
AF12-300507	Pietrain	289	0.7	2.4	6.7
AF11-311201	Pietrain	293	0.8	3	2
AF12-311503	Pietrain	133	0.7	3.1	11.5
AF12-396905	Pietrain	221	0.7	1.4	10.4
AF11-315503	Pietrain	132	0.8	2.8	10
AF12-306805	Pietrain	288	0.7	2.2	10
AF12-321505	Pietrain	215	0.7	1.7	2.5
AF11-319801	Pietrain	227	0.7	2.7	10.8
AF11-311201	Pietrain	318	0.7	1.8	8.8
AF12-312303	Pietrain	167	0.65	1.8	14.2
AF12-318503	Pietrain	232	0.8	3.1	7.6
AF11-317003	Pietrain	252	0.7	1.5	16
AF12-318903	Pietrain	222	0.7	2.5	8.5
AF11-311201	Pietrain	290	0.75	2.2	7.1
AF11-315503	Pietrain	227	0.75	2.5	6.5
AF12-318901	Pietrain	310	0.7	1.8	9.5
AF11-317403	Pietrain	310	0.7	0.8	13.5
AF12-318503	Pietrain	203	0.7	1.9	8.7
AF12-396905	Pietrain	221	0.7	1.8	6.3
AF12-312303	Pietrain	138	0.7	1	9.4
AF11-317003	Pietrain	286	0.7	2.2	8.8
AF12-311503	Pietrain	201	0.7	2	3.8
AF12-321405	Pietrain	272	0.7	4.2	5.8
AF11-319801	Pietrain	198	0.7	2.9	5
AF12-306807	Pietrain	320	0.7	1.1	7.8
AF12-300507	Pietrain	271	0.7	3	6.6
AF12-324901	Pietrain	212	0.7	3.2	4.5
AF12-318903	Pietrain	248	0.7	3.4	6.4
AF11-311201	Pietrain	315	0.75	3	7.3
AF12-318901	Pietrain	345	0.7	2.9	14.4
AF11-315503	Pietrain	111	0.75	3.5	6.1
AF12-322705	Pietrain	186	0.7	2.3	13
AF11-319801	Pietrain	187	0.7	4.3	13.4
AF12-300507	Pietrain	316	0.75	2.2	6.4
AF11-317003	Pietrain	260	0.7	2.3	11.3
AF11-315503	Pietrain	187	0.7	4	14.1
AF11-317003	Pietrain	343	0.65	1.3	15.1
AF12-300507	Pietrain	255	0.75	2.8	10.6
AF11-317403	Pietrain	379	0.75	1.9	7.2
AF12-318903	Pietrain	208	0.7	2.2	14.6
AF12-306807	Pietrain	281	0.7	2.8	7.9
AF11-317003	Pietrain	267	0.7	1.9	14.4
AF12-300507	Pietrain	270	0.75	2.7	5
AF11-315503	Pietrain	305	0.75	2.8	14.6
AF12-318903	Pietrain	221	0.7	3.4	15.6
AF11-311201	Pietrain	301	0.8	2.7	7.9
AF12-322705	Pietrain	210	0.7	2.6	11.2
AF12-318901	Pietrain	239	0.7	4.5	4.8
AF12-318503	Pietrain	269	0.7	3.4	12.1
AF12-321605	Pietrain	178	0.7	3.3	4.8
AF12-324901	Pietrain	249	0.7	2.7	5.1
AF12-311503	Pietrain	147	0.7	4.1	15.4
AF12-318903	Pietrain	167	0.75	3.2	6
AF12-321505	Pietrain	230	0.7	2.3	14.2
AF11-317003	Pietrain	230	0.7	2.1	16.7
AF11-319801	Pietrain	203	0.7	3.8	11.5
AF12-318901	Pietrain	332	0.65	3.1	18
AF11-315503	Pietrain	171	0.7	2.1	10.4
AF12-396905	Pietrain	257	0.7	1.8	10.5
AF12-318901	Pietrain	287	0.7	3.3	17.4
AF11-315503	Pietrain	269	0.8	4.2	8.4
AF12-306805	Pietrain	267	0.7	1.6	11
AF11-311201	Pietrain	341	0.75	3.2	9.3
AF11-319801	Pietrain	131	0.7	3.1	10.2
AF12-312303	Pietrain	210	0.7	2.1	10.5
AF12-321605	Pietrain	194	0.7	1.9	13.4
AF12-318503	Pietrain	262	0.75	2.7	8.1
AF12-324901	Pietrain	269	0.8	1.8	5.3
AF12-306807	Pietrain	282	0.7	3.8	10.3
AF12-300507	Pietrain	261	0.7	2.4	10.8
AF11-311201	Pietrain	268	0.7	2.6	9.2
AF12-321405	Pietrain	289	0.7	2.2	6.1
AF11-317403	Pietrain	256	0.7	3.4	6.4
AF12-396905	Pietrain	195	0.7	2.9	7.3
AF11-317003	Pietrain	254	0.7	3.1	15.9
AF12-318903	Pietrain	271	0.75	2.1	7.5
AF12-321605	Pietrain	165	0.7	0.8	10
AF12-306805	Pietrain	251	0.7	1.3	8.9
AF12-321405	Pietrain	177	0.7	1.2	6.4
AF12-324901	Pietrain	292	0.75	2	4.9
AF12-306807	Pietrain	234	0.7	2	10.6
AF12-322705	Pietrain	193	0.7	3.7	12.3
AF11-319801	Pietrain	179	0.7	3.7	5.2
AF11-315503	Pietrain	372	0.7	2.2	11.4
AF11-317003	Pietrain	330	0.7	2	16.9
AF12-321405	Pietrain	293	0.7	2.7	3.9
AF11-311201	Pietrain	278	0.8	2.4	5.3
AF11-317403	Pietrain	394	0.85	2.4	2.5
AF12-318503	Pietrain	242	0.7	1.9	3
AF12-318901	Pietrain	282	0.7	3	8.8
AF12-318903	Pietrain	259	0.7	2.5	4.6
AF12-321605	Pietrain	189	0.7	1.5	5.7
AF11-317003	Pietrain	365	0.7	1.5	8
AF11-319801	Pietrain	180	0.7	3.2	5.7
AF12-396905	Pietrain	211	0.7	3	9
AF11-315503	Pietrain	257	0.75	3.4	2.9
AF12-306805	Pietrain	265	0.7	1.6	9.8
AF11-311201	Pietrain	296	0.8	4.4	4.7
AF12-321505	Pietrain	252	0.7	1.3	9
AF12-306807	Pietrain	248	0.7	2.8	9.2
AF12-324901	Pietrain	214	0.7	2.8	3.4
AF12-322705	Pietrain	218	0.75	3.3	8.4
AF12-321405	Pietrain	328	0.7	2.9	8
AF11-317403	Pietrain	334	0.8	2.2	15.7
AF11-317003	Pietrain	352	0.7	2.8	7.8
AF11-319801	Pietrain	183	0.7	0.8	3.9
AF12-318503	Pietrain	292	0.7	1.5	9.3
AF12-318901	Pietrain	190	0.7	3.5	6.4
AF11-315503	Pietrain	231	0.7	1.5	9.8
AF12-318903	Pietrain	296	0.7	2	2.4
AF12-300507	Pietrain	345	0.7	2.7	8.1
AF11-311201	Pietrain	289	0.7	3.4	6.3
AF11-317003	Pietrain	348	0.7	1.7	3.4
AF12-321605	Pietrain	182	0.7	2.1	7.6
AF11-319801	Pietrain	192	0.7	3.7	8.7
AF11-317003	Pietrain	368	0.7	2.1	8.6
AF12-318503	Pietrain	369	0.7	2.2	14.3
AF11-311201	Pietrain	319	0.8	2.6	8.1
AF12-318903	Pietrain	224	0.8	3	3.6
AF12-396905	Pietrain	270	0.7	2	2.2
AF11-315503	Pietrain	149	0.7	0.8	15.4
AF12-300507	Pietrain	308	0.7	3	3.1
AF12-318903	Pietrain	275	0.7	2.6	2.4
AF11-315503	Pietrain	303	0.75	2.4	2.1
AF12-318901	Pietrain	255	0.7	2.7	4.9
AF12-318503	Pietrain	295	0.7	2.8	11.8
AF12-321605	Pietrain	220	0.7	2	10
AF11-319801	Pietrain	181	0.7	3.7	2.7
AF11-311201	Pietrain	313	0.8	3.3	2.7
AF11-319801	Pietrain	236	0.7	2.4	5.5
AF12-300507	Pietrain	312	0.7	2.4	4.2
AF12-396905	Pietrain	261	0.7	1.2	4.9
AF12-318901	Pietrain	209	0.7	5.2	5.7
AF12-318503	Pietrain	307	0.8	2.3	7.6
AF12-321605	Pietrain	214	0.7	2.7	6
AF12-318903	Pietrain	321	0.7	1.6	5.5
AF11-311201	Pietrain	303	0.75	3	2.9
AF11-315503	Pietrain	236	0.7	2.3	5.3
AF11-311201	Pietrain	292	0.75	3.6	5.6
AF12-306807	Pietrain	337	0.8	2.5	5
AF12-306805	Pietrain	265	0.65	1.2	12.5
AF11-317003	Pietrain	330	0.7	2	14.2
AF12-324901	Pietrain	203	0.7	2.4	8.7
AF12-321405	Pietrain	260	0.75	1.8	5.7
AF12-300507	Pietrain	239	0.7	2.3	2.6
AF12-318901	Pietrain	359	0.7	2.4	9
AF12-321405	Pietrain	214	0.7	2	6.8
AF12-324901	Pietrain	145	0.7	2.6	2.3
AF12-396905	Pietrain	251	0.7	1.9	3.6
AF12-306807	Pietrain	304	0.7	2	7.9
AF11-311201	Pietrain	291	0.8	3.1	2
AF11-319801	Pietrain	196	0.7	2	5.8
AF12-318503	Pietrain	347	0.7	2.7	13.6
AF12-318903	Pietrain	251	0.7	2.3	4.8
AF12-321605	Pietrain	185	0.75	2.5	7.5
AF11-311201	Pietrain	296	0.8	1.9	3.8
AF12-306807	Pietrain	343	0.75	1.3	8.5
AF12-318901	Pietrain	255	0.7	1.9	12.2
AF12-300507	Pietrain	222	0.7	2.4	4.3
AF11-311201	Pietrain	306	0.8	2.7	2.8
AF11-315503	Pietrain	166	0.7	1.5	7.6
AF12-318503	Pietrain	342	0.7	3.3	10.2
AF12-318903	Pietrain	319	0.7	1.9	4.4
AF11-319801	Pietrain	155	0.7	2.8	2.4
AF12-321605	Pietrain	180	0.7	3.9	5.4
AF11-319801	Pietrain	244	0.7	3.2	6
AF12-321405	Pietrain	322	0.75	2	5
AF12-324901	Pietrain	243	0.7	2.1	4.9
AF12-318903	Pietrain	327	0.7	1.9	5.5
AF12-318503	Pietrain	349	0.7	2.1	5.9
AF11-319801	Pietrain	176	0.75	3.2	9.8
AF12-318903	Pietrain	281	0.75	2.6	5.2
AF12-318503	Pietrain	326	0.7	2.8	10.6
AF12-318901	Pietrain	316	0.8	3.8	7.2
AF12-321605	Pietrain	110	0.7	2.7	12
AF11-311201	Pietrain	275	0.75	2.1	11.2
AF11-311201	Pietrain	304	0.75	1.9	9.4
AF12-300507	Pietrain	337	0.7	2.2	2.8
AF11-319801	Pietrain	177	0.75	4.5	7.6
AF12-321405	Pietrain	336	0.7	1.4	5.6
AF11-311201	Pietrain	369	0.75	2.7	2.8
AF12-324901	Pietrain	184	0.7	2.1	3.7
AF12-321605	Pietrain	238	0.7	1.7	13.9
AF11-319801	Pietrain	174	0.7	2.9	6.7
AF12-318503	Pietrain	259	0.7	2.1	9.1
AF12-318901	Pietrain	323	0.7	2.9	8.9
AF11-311201	Pietrain	274	0.75	2.8	5.8
AF11-319801	Pietrain	166	0.7	3.4	4.4
AF12-321605	Pietrain	138	0.7	2.2	15.3
AF12-321405	Pietrain	278	0.7	1.3	7.9
AF12-324901	Pietrain	277	0.7	3.9	9.6
AF11-311201	Pietrain	299	0.7	2.8	5.6
AF12-318901	Pietrain	293	0.7	4.1	9.1
AF11-317003	Pietrain	332	0.65	1.6	14.1
AF11-315503	Pietrain	271	0.75	2.6	4.5
AF11-319801	Pietrain	190	0.7	2	4
AF12-318903	Pietrain	358	0.7	2.2	5.5
AF12-318503	Pietrain	383	0.7	1.6	15.8
AF11-315503	Pietrain	266	0.75	1.6	6
AF12-300507	Pietrain	343	0.7	2.8	9.7
AF12-318903	Pietrain	342	0.7	2.5	4.1
AF12-300507	Pietrain	289	0.8	2.4	5.8
AF12-318503	Pietrain	327	0.7	1.8	12.2
AF11-311201	Pietrain	270	0.7	2.5	4.2
AF11-319801	Pietrain	188	0.7	3	12.2
AF12-321405	Pietrain	330	0.7	1.8	6.6
AF12-324901	Pietrain	184	0.7	4.4	4.9
AF12-318903	Pietrain	309	0.7	2.1	5
AF11-311201	Pietrain	312	0.7	2.3	5.7
AF11-319801	Pietrain	158	0.7	2.8	3.6
AF12-300507	Pietrain	239	0.7	2	2.2
AF12-318901	Pietrain	346	0.65	2.3	16
AF12-318503	Pietrain	321	0.7	3.3	11.9
AF11-311201	Pietrain	300	0.7	1.9	6.3
AF11-319801	Pietrain	194	0.7	2.8	9.7
AF12-318903	Pietrain	344	0.7	2.7	2.7
AF12-321405	Pietrain	265	0.7	2.1	2.8
AF12-318503	Pietrain	326	0.7	2.3	16
AF12-324901	Pietrain	220	0.7	2.6	11.2
AF12-318903	Pietrain	293	0.7	1.7	2.5
AF12-300507	Pietrain	220	0.7	3.5	2.7
AF11-311201	Pietrain	283	0.7	2.4	2.6
AF11-319801	Pietrain	141	0.7	3.9	3.1
AF12-321605	Pietrain	178	0.7	3.4	9.1
AF12-300507	Pietrain	332	0.7	2	10.5
AF11-319801	Pietrain	183	0.7	2.5	5.2
AF11-311201	Pietrain	286	0.7	2.3	2.5
AF11-315503	Pietrain	188	0.7	1.4	8
AF11-315503	Pietrain	116	0.65	1.5	3
AF12-321605	Pietrain	215	0.7	2	6.7
AF12-318901	Pietrain	309	0.7	1.7	9.4
AF11-319801	Pietrain	248	0.7	2.5	7.9
AF11-311201	Pietrain	334	0.75	3.8	6.7
AF12-318903	Pietrain	330	0.7	3	2.6
AF12-321405	Pietrain	317	0.7	1.4	5.6
AF12-324901	Pietrain	292	0.7	2	15.4
AF11-319801	Pietrain	104	0.7	2.8	5.7
AF12-318903	Pietrain	295	0.75	2.1	2
AF11-311201	Pietrain	288	0.75	3	7.8
AF12-318901	Pietrain	250	0.7	3.2	2
AF12-300507	Pietrain	220	0.7	2.4	6.4
AF12-321405	Pietrain	318	0.7	1.8	10
AF11-317707	Pietrain	278	0.7	2.9	9.4
11-304301	Pietrain	274	0.7	1.5	15.7
AF11-311201	Pietrain	240	0.8	2.5	2.8
AF12-300507	Pietrain	346	0.75	1.9	5.2
11-304301	Pietrain	276	0.7	2.3	16
AF12-306805	Pietrain	274	0.7	3.1	9.6
AF11-317003	Pietrain	190	0.7	2	3.7
AF11-319801	Pietrain	168	0.7	2.3	2.5
AF11-311201	Pietrain	266	0.7	2.9	2.7
AF11-315503	Pietrain	183	0.8	4.6	2.3
AF11-311201	Pietrain	232	0.75	3.4	2
AF11-317403	Pietrain	291	0.7	1.8	4.5
AF11-315503	Pietrain	201	0.75	3.2	4.3
AF11-315503	Pietrain	213	0.8	3	5
AF12-318901	Pietrain	191	0.7	3.2	13.2
AF11-315503	Pietrain	206	0.7	3.2	2.2
AF11-311201	Pietrain	343	0.75	2.6	7
AF12-300507	Pietrain	289	0.7	3.7	2
AF11-319801	Pietrain	166	0.7	3	11
AF11-311201	Pietrain	257	0.75	3.3	2.6
AF12-321605	Pietrain	115	0.7	3.3	12.7
AF12-300507	Pietrain	302	0.7	3.2	7.9
11-304301	Pietrain	295	0.7	1.2	15.8
AF11-315503	Pietrain	167	0.7	5.9	4
AF11-317403	Pietrain	358	0.75	3.2	4.7
AF12-318503	Pietrain	203	0.7	3.5	10.7
AF11-317003	Pietrain	232	0.7	2.6	4
AF11-317403	Pietrain	240	0.8	4	2.4
AF12-318903	Pietrain	159	0.7	3	7.1
AF12-300507	Pietrain	340	0.7	2.6	7.6
AF11-311201	Pietrain	291	0.7	4.2	7.1
AF11-317403	Pietrain	321	0.7	2	2
AF11-315503	Pietrain	217	0.75	6.2	6.1
AF11-317003	Pietrain	279	0.7	1.8	9.3
AF11-311201	Pietrain	286	0.75	2.7	3.2
AF11-317701	Pietrain	300	0.7	3	3.4
AF11-319005	Pietrain	209	0.7	2.5	8.9
AF11-319801	Pietrain	169	0.7	1.6	3.6
AF11-311201	Pietrain	182	0.75	2.9	2
AF11-311201	Pietrain	224	0.75	2.2	2.7
AF11-311201	Pietrain	261	0.75	1.5	2
AF12-300507	Pietrain	269	0.75	3	2.9
AF11-317403	Pietrain	332	0.75	2.5	3.9
AF11-319801	Pietrain	116	0.7	6.5	7
AF11-311201	Pietrain	279	0.75	2.6	6
AF11-317003	Pietrain	306	0.7	1.7	3.5
AF11-315503	Pietrain	187	0.7	3.3	2.3
11-304301	Pietrain	262	0.7	1.8	16
AF11-315503	Pietrain	136	0.8	4.8	2.8
11-304301	Pietrain	325	0.7	2.5	16
AF11-317003	Pietrain	176	0.75	2.2	5.5
AF11-317403	Pietrain	384	0.75	2	3.8
AF12-300507	Pietrain	262	0.8	2.9	3
AF11-316103	Pietrain	233	0.7	1.4	10
AF11-316303	Pietrain	248	0.7	2.4	13.4
AF11-317403	Pietrain	228	0.7	1.5	3.2
AF11-317003	Pietrain	220	0.7	3	2.6
AF12-318903	Pietrain	129	0.7	4.7	5.4
AF11-319801	Pietrain	290	0.7	3.2	3.5
AF11-311201	Pietrain	310	0.7	3.4	4
AF11-315503	Pietrain	209	0.7	1.8	12.2
AF11-311201	Pietrain	254	0.75	2.3	5.2
AF11-319801	Pietrain	173	0.7	2.2	7.8
AF12-321605	Pietrain	265	0.7	2.8	5.8
AF12-318903	Pietrain	266	0.7	2.7	7.3
AF11-319801	Pietrain	129	0.7	2.5	9.8
AF12-318901	Pietrain	345	0.7	2.7	8.8
AF12-321405	Pietrain	196	0.7	2.3	11.2
AF11-315503	Pietrain	153	0.7	1.8	14.2
AF11-319801	Pietrain	168	0.7	3.5	7.9
AF12-318903	Pietrain	362	0.7	2.7	4.5
AF12-321605	Pietrain	238	0.7	3	12.5
AF12-318903	Pietrain	314	0.75	3.5	6.1
AF12-321405	Pietrain	274	0.7	2.3	9.4
AF12-300507	Pietrain	200	0.7	4.8	8.8
AF11-311201	Pietrain	341	0.7	1.9	8.4
AF11-319801	Pietrain	164	0.75	3.7	6.4
AF12-321605	Pietrain	172	0.7	1.9	11.6
AF12-300507	Pietrain	337	0.75	3	4
AF11-319801	Pietrain	211	0.7	2.4	11.4
AF11-311201	Pietrain	342	0.7	3.1	11.6
AF12-321405	Pietrain	258	0.7	2.6	5.9
AF11-315503	Pietrain	229	0.7	1.7	12.9
AF12-318903	Pietrain	316	0.75	2.8	7.1
AF12-318901	Pietrain	258	0.7	3.3	9.8
AF11-315503	Pietrain	234	0.7	1.5	6
AF12-321605	Pietrain	212	0.7	1.9	10
AF12-300507	Pietrain	327	0.7	2.1	4.3
AF12-321405	Pietrain	168	0.7	2.9	2.5
AF11-319801	Pietrain	153	0.65	3.7	8.7
AF12-318903	Pietrain	372	0.75	3.4	7.1
AF11-319801	Pietrain	193	0.7	2.6	9.8
AF11-311201	Pietrain	324	0.75	3.1	9.4
AF12-321405	Pietrain	212	0.75	1.9	4.9
AF11-311201	Pietrain	349	0.7	3.2	2
AF11-315503	Pietrain	198	0.7	1.9	9.3
AF11-315503	Pietrain	204	0.75	1.8	9.8
AF12-300507	Pietrain	329	0.7	2.5	15
AF12-318503	Pietrain	334	0.65	2	14.1
AF12-321605	Pietrain	166	0.8	3.3	4.9
AF11-319801	Pietrain	189	0.7	2.1	9.2
AF12-318503	Pietrain	218	0.7	3.2	16
AF11-311201	Pietrain	318	0.7	4.7	2.9
AF12-321605	Pietrain	150	0.75	4.1	6.7
AF12-321405	Pietrain	222	0.8	4.2	3.7
AF12-300507	Pietrain	330	0.7	1.8	10.7
AF12-318901	Pietrain	280	0.7	1.2	12.5
AF11-319801	Pietrain	188	0.7	2	2.8
AF12-318503	Pietrain	182	0.65	2.5	9.3
AF12-318903	Pietrain	213	0.8	3.6	3.3
AF11-319801	Pietrain	149	0.75	4.3	5.7
AF12-321405	Pietrain	271	0.7	2.4	8
AF12-321605	Pietrain	149	0.7	4.4	7.9
AF12-300507	Pietrain	253	0.7	2.2	5.3
AF11-319801	Pietrain	216	0.7	2.8	7.6
AF12-318903	Pietrain	350	0.7	3.5	4.7
AF11-311201	Pietrain	285	0.7	2	4.9
AF12-321605	Pietrain	195	0.7	2.2	4.6
AF12-318901	Pietrain	359	0.8	2.5	6.2
AF11-319801	Pietrain	128	0.7	4.3	7.1
AF11-315503	Pietrain	250	0.7	1.3	15.3
AF11-319801	Pietrain	185	0.65	2.3	14.5
AF12-318503	Pietrain	276	0.65	2.5	17.3
AF12-321405	Pietrain	215	0.75	3	7.7
AF12-321405	Pietrain	273	0.7	2.5	11.5
AF12-321605	Pietrain	162	0.7	2.5	8.5
AF11-315503	Pietrain	246	0.7	0.9	8.3
AF11-311201	Pietrain	328	0.75	2.8	5.4
AF12-318901	Pietrain	347	0.7	3.1	5
AF12-318903	Pietrain	344	0.7	2.3	8.9
AF12-321405	Pietrain	330	0.7	1.2	8.3
AF12-321605	Pietrain	168	0.7	3.2	10
AF12-318903	Pietrain	252	0.7	2.2	3.4
AF12-318903	Pietrain	272	0.7	2.4	10
AF11-319801	Pietrain	158	0.75	1.6	3.7
AF12-318903	Pietrain	284	0.7	2.8	3.9
