# Supplementary material for: Assessment of the Growth and Reproductive Performance of Cloned Pietrain Boars
Source: Animals (Basel). 2020 Nov 6;10(11):2053. doi: 10.3390/ani10112053 (PMC7694642; doi:10.3390/ani10112053)
Supplement: Supplementary file 1 [file animals-10-02053-s001.zip › Supplementary materials/Supplementary Table S4 Reproductive performance of cloned and non-cloned Pietrain boars.xlsx]

## Sheet: clone
Table S4 Reproductive performance of cloned boars
Individual number	Breed	Gender	No. of total piglets	No. of born-alive piglets	No. of weak piglets	No. of malformed piglets	No. of still-born piglet	No. of mummified piglets	Birth weight of piglets	No. of weaned piglets
DDWSXX210148702	Duroc	female	12	12	0	0	0	0	20.3	8
DDWSXX211012506	Duroc	famale	8	6	0	0	2	0	14.9	7
DDWSXX210A00504	Duroc	famale	8	7	0	0	0	1	13.3	7
DDWSXX212237406	Duroc	famale	8	6	0	0	2	0	10.1	7
DDWSXX211289602	Duroc	famale	11	10	3	1	0	1	9.7	8
DDWSXX210A11606	Duroc	famale	11	9	0	0	0	2	14.4	7
DDWSXX211418804	Duroc	famale	13	11	0	0	1	1	15.5	9
DDWSXX212031600	Duroc	famale	3	3	0	0	0	0	6	7
DDWSXX210340304	Duroc	famale	8	8	0	0	0	0	14.9	8
DDWSXX211249902	Duroc	famale	11	11	1	0	0	0	16.2	8
DDWSXX211249902	Duroc	famale	15	15	0	1	0	0	24.5	8
DDWSXX212281110	Duroc	famale	6	6	1	1	0	0	6.3	7
DDWSXX212031600	Duroc	famale	8	8	2	0	0	0	12.7	9
DDWSXX211436204	Duroc	famale	7	7	0	0	0	0	14.2	7
DDWSXX212214800	Duroc	famale	12	12	1	0	0	0	17.7	9
DDWSXX212269708	Duroc	famale	11	11	0	0	0	0	21.9	9
DDWSXX211445604	Duroc	famale	8	7	0	3	1	0	11.4	8
DDWSXX212066904	Duroc	famale	13	13	0	0	0	0	19.5	8
DDWSXX211307500	Duroc	famale	7	7	0	0	0	0	13.1	8
DDWSXX212269708	Duroc	famale	12	11	1	0	0	1	16.6	9
DDWSXX212000306	Duroc	famale	14	13	2	0	1	0	21	8
DDWSXX212242806	Duroc	famale	10	10	0	0	0	0	20.1	8
DDWSXX212066904	Duroc	famale	10	8	1	1	2	0	10	8
DDWSXX212207406	Duroc	famale	9	8	1	0	0	1	13	6
DDWSXX212026904	Duroc	famale	2	2	0	1	0	0	3.4	8
DDWSXX212318200	Duroc	famale	6	6	0	0	0	0	12.3	8
DDWSXX212040806	Duroc	famale	9	9	0	1	0	0	15	8
DDWSXX210336904	Duroc	famale	11	11	0	2	0	0	18.8	9
DDWSXX212242806	Duroc	famale	7	7	0	0	0	0	12.5	8
DDWSXX213008204	Duroc	famale	5	5	0	0	0	0	7.8	8
DDWSXX212051404	Duroc	famale	13	11	0	0	0	2	18.4	8
DDWSXX213306308	Duroc	famale	11	11	0	0	0	0	19.4	9
DDWSXX210334204	Duroc	famale	7	5	3	0	2	0	5.2	6
DDWSXX213003206	Duroc	famale	10	10	0	0	0	0	16.8	7
DDWSXX213008000	Duroc	famale	7	7	0	0	0	0	12.4	8
DDWSXX212289404	Duroc	famale	9	8	0	0	0	1	14.1	7
DDWSXX212335006	Duroc	famale	9	9	0	0	0	0	16.8	8
DDWSXX211265404	Duroc	famale	9	4	0	1	4	1	7.8	0
DDWSXX211250402	Duroc	famale	10	10	0	1	0	0	15.1	8
DDWSXX213355004	Duroc	famale	15	11	0	1	4	0	18.5	8
DDWSXX210123108	Duroc	famale	13	10	1	0	2	1	17.2	4
DDWSXX212240900	Duroc	famale	8	8	1	0	0	0	11.4	6
DDWSXX210A42404	Duroc	famale	9	8	0	0	1	0	16.1	7
DDWSXX212256104	Duroc	famale	14	13	1	0	1	0	18.7	7
DDWSXX211265404	Duroc	famale	10	7	2	0	0	3	6.9	7
DDWSXX211001900	Duroc	famale	5	5	0	0	0	0	8.3	8
DDWSXX212350400	Duroc	famale	14	13	0	1	0	1	21.3	9
DDWSXX213352102	Duroc	famale	12	11	0	4	1	0	16.4	8
DDWSXX210126510	Duroc	famale	11	8	0	0	2	1	10.4	7
DDWSXX213309104	Duroc	famale	8	6	0	1	0	2	6.8	9
DDWSXX211238208	Duroc	famale	11	9	1	0	2	0	10.9	7
DDWSXX211036400	Duroc	famale	10	10	0	0	0	0	15.8	8
DDWSXX211063300	Duroc	famale	14	14	0	2	0	0	23.4	8
DDWSXX211408402	Duroc	famale	9	9	0	0	0	0	14.8	8
DDWSXX212297504	Duroc	famale	8	4	0	0	1	3	6.4	7
DDWSXX212350400	Duroc	famale	10	10	0	0	0	0	16.1	8
DDWSXX212240108	Duroc	famale	13	13	0	1	0	0	19.8	8
DDWSXX210334204	Duroc	famale	9	8	0	0	1	0	16.4	8
DDWSXX211202904	Duroc	famale	13	13	2	0	0	0	21.9	9
DDWSXX212339802	Duroc	famale	8	8	0	1	0	0	13.5	8
DDWSXX210B18000	Duroc	famale	9	8	0	0	1	0	15.5	8
DDWSXX211253600	Duroc	famale	12	12	1	0	0	0	18.8	9
DDWSXX211305202	Duroc	famale	15	9	2	0	2	4	9.1	8
DDWSXX212257504	Duroc	famale	10	10	0	0	0	0	17.9	9
DDWSXX211028400	Duroc	famale	11	7	0	0	2	2	11.1	0
DDWSXX213359500	Duroc	famale	12	10	0	0	2	0	15.3	8
DDWSXX212244702	Duroc	famale	9	8	2	0	1	0	12.4	6
DDWSXX211443308	Duroc	famale	7	7	1	1	0	0	6.3	6
DDWSXX212221910	Duroc	famale	12	12	1	0	0	0	23.22	8
DDWSXX211045004	Duroc	famale	13	13	0	0	0	0	27.9	8
DDWSXX211409600	Duroc	famale	9	9	0	1	0	0	12.7	8
DDWSXX211218808	Duroc	famale	10	10	0	0	0	0	13.9	7
DDWSXX212316104	Duroc	famale	6	6	0	0	0	0	13.2	8
DDWSXX212027006	Duroc	famale	13	12	0	1	1	0	18.9	9
DDWSXX212300202	Duroc	famale	12	11	0	1	1	0	19.1	8
DDWSXX212050404	Duroc	famale	6	6	0	1	0	0	9.4	8
DDWSXX212324404	Duroc	famale	8	8	0	0	0	0	11.9	8
DDWSXX211297506	Duroc	famale	10	9	0	0	1	0	17	8
DDWSXX212334906	Duroc	famale	10	9	1	0	0	1	11	7
DDWSXX210B65608	Duroc	famale	8	7	0	1	0	1	12.4	8
DDWSXX212039204	Duroc	famale	11	10	1	0	1	0	16	7
DDWSXX211421904	Duroc	famale	9	8	0	0	1	0	15.2	8
DDWSXX210112100	Duroc	famale	13	8	0	0	3	2	13.9	8
DDWSXX211021202	Duroc	famale	9	9	0	0	0	0	16.4	9
DDWSXX211206210	Duroc	famale	10	9	0	1	0	1	15.5	9
DDWSXX212065404	Duroc	famale	8	8	0	0	0	0	17.2	7
DDWSXX211253600	Duroc	famale	7	7	0	0	0	0	16.9	7
DDWSXX212039204	Duroc	famale	11	11	0	0	0	0	22.6	8
DDWSXX210112100	Duroc	famale	12	9	0	0	2	1	14.3	8
DDWSXX212312600	Duroc	famale	11	11	0	0	0	0	20.3	7
DDWSXX213018606	Duroc	famale	15	13	1	0	2	0	19.4	7
DDWSXX210A57112	Duroc	famale	12	8	0	0	3	1	12.3	8
DDWSXX212289806	Duroc	famale	12	12	4	0	0	0	15.6	8
DDWSXX211439204	Duroc	famale	11	10	1	1	0	1	13.5	8
DDWSXX212312600	Duroc	famale	12	12	3	0	0	0	14.3	6
DDWSXX212290200	Duroc	famale	14	14	0	1	0	0	21.3	8
DDWSXX211049800	Duroc	famale	9	8	1	1	1	0	12.7	8
DDWSXX211251904	Duroc	famale	3	3	0	0	0	0	5.2	7
DDWSXX213351702	Duroc	famale	13	13	0	0	0	0	19.1	9
DDWSXX211248800	Duroc	famale	10	9	0	0	1	0	14.4	8
DDWSXX211037204	Duroc	famale	6	6	0	0	0	0	15	8
DDWSXX210A66300	Duroc	famale	10	10	0	1	0	0	14.4	9
DDWSXX212343900	Duroc	famale	13	11	1	0	0	2	17.5	8
DDWSXX212318406	Duroc	famale	12	12	1	1	0	0	17.7	7
DDWSXX212323106	Duroc	famale	10	8	0	0	1	1	14.5	8
DDWSXX212068402	Duroc	famale	7	7	0	0	0	0	10	8
DDWSXX213359700	Duroc	famale	9	7	0	1	1	1	13.6	9
DDWSXX212039204	Duroc	famale	11	11	0	0	0	0	15.7	7
DDWSXX211267900	Duroc	famale	10	10	0	0	0	0	17.9	9
DDWSXX212279700	Duroc	famale	8	7	0	0	0	1	15.8	7
DDWSXX212060602	Duroc	famale	1	0	0	0	1	0		8
DDWSXX212026808	Duroc	famale	12	8	0	0	2	2	13.9	9
DDWSXX212316104	Duroc	famale	6	6	1	0	0	0	8.2	8
DDWSXX211049608	Duroc	famale	9	9	1	0	0	0	13.2	8
DDWSXX212332506	Duroc	famale	10	9	0	0	0	1		9
DDWSXX213306806	Duroc	famale	11	10	2	0	1	0	10.7	8
DDWSXX211298702	Duroc	famale	10	10	0	1	0	0	21.7	7
DDWSXX212051602	Duroc	famale	5	5	0	0	0	0	9	8
DDWSXX212025900	Duroc	famale	8	8	0	0	0	0	14.5	9
DDWSXX212065404	Duroc	famale	15	14	0	0	0	1	21.4	10
DDWSXX211014402	Duroc	famale	14	0	0	0	10	4		3
DDWSXX212292306	Duroc	famale	9	9	0	0	0	0	18.8	9
DDWSXX212026812	Duroc	famale	9	9	2	0	0	0	10.7	8
DDWSXX211250708	Duroc	famale	6	6	0	0	0	0	11.1	8
DDWSXX211404204	Duroc	famale	9	9	0	0	0	0	13.9	5
DDWSXX211260602	Duroc	famale	9	6	0	0	1	2	9.2	9
DDWSXX211054602	Duroc	famale	13	13	0	2	0	0	20.2	9
DDWSXX211418200	Duroc	famale	5	5	0	0	0	0	9.2	8
DDWSXX211015610	Duroc	famale	12	9	2	2	0	3	13.2	8
DDWSXX212308802	Duroc	famale	12	11	2	0	1	0	17.1	9
DDWSXX211278600	Duroc	famale	9	9	0	0	0	0	15.5	8
DDWSXX211237300	Duroc	famale	11	11	0	0	0	0	22.7	8
DDWSXX211267200	Duroc	famale	3	3	0	0	0	0	6.9	7
DDWSXX211336102	Duroc	famale	7	0	0	0	7	0		7
DDWSXX212303902	Duroc	famale	8	8	0	0	0	0	13.8	9
DDWSXX211428504	Duroc	famale	14	12	0	1	2	0	18	8
DDWSXX212007902	Duroc	famale	10	10	0	0	0	0	16.1	8
DDWSXX212205608	Duroc	famale	9	8	0	0	1	0	14.1	8
DDWSXX212210602	Duroc	famale	13	11	0	1	1	1	19.5	8
DDWSXX210A40704	Duroc	famale	9	9	1	1	0	0	14.4	6
DDWSXX211327210	Duroc	famale	11	8	0	0	1	2	14	8
DDWSXX211327210	Duroc	famale	13	10	1	1	1	2	13.1	8
DDWSXX212033706	Duroc	famale	12	12	0	6	0	0	17.7	8
DDWSXX211339002	Duroc	famale	11	10	0	0	1	0	18.6	6
DDWSXX212060502	Duroc	famale	7	5	0	0	2	0	8.5	4
DDWSXX212221702	Duroc	famale	12	8	1	2	0	4	9.3	8
DDWSXX213009304	Duroc	famale	7	7	0	0	0	0	11.8	9
DDWSXX211251900	Duroc	famale	13	13	4	0	0	0	12.1	8
DDWSXX211246308	Duroc	famale	10	9	1	1	0	1	13.7	7
DDWSXX212202100	Duroc	famale	8	4	0	1	3	1	4.1	5
DDWSXX211432702	Duroc	famale	12	9	1	0	1	2	13.1	8
DDWSXX211039004	Duroc	famale	14	13	1	0	1	0	20.2	8
DDWSXX212344506	Duroc	famale	8	8	1	1	0	0	12.5	8
DDWSXX212253108	Duroc	famale	12	12	1	0	0	0	18.8	7
DDWSXX212203308	Duroc	famale	11	11	2	0	0	0	17.5	7
DDWSXX211240704	Duroc	famale	9	8	0	0	0	1	14	7
DDWSXX212272102	Duroc	famale	5	5	0	0	0	0	11	8
DDWSXX210178204	Duroc	famale	10	3	0	0	0	7	5.1	7
DDWSXX210177910	Duroc	famale	12	11	1	0	1	0	16.9	6
DDWSXX212322102	Duroc	famale	11	11	1	0	0	0	15.3	7
DDWSXX212026600	Duroc	famale	8	8	0	0	0	0	12.8	8
DDWSXX211270704	Duroc	famale	9	8	0	0	1	0	14.7	7
DDWSXX212026500	Duroc	famale	11	10	1	0	0	1	14.2	7
DDWSXX212001500	Duroc	famale	11	10	0	0	1	0	18.1	10
DDWSXX212328106	Duroc	famale	9	9	0	0	0	0	12.6	9
DDWSXX212003200	Duroc	famale	16	14	1	3	2	0	22.1	10
DDWSXX212071100	Duroc	famale	6	6	0	0	0	0	12.4	7
DDWSXX212324404	Duroc	famale	8	8	0	0	0	0	16.4	8
DDWSXX212276108	Duroc	famale	14	11	0	1	2	1	19.9	9
DDWSXX212308802	Duroc	famale	11	10	0	0	0	1	17.8	7
DDWSXX212301202	Duroc	famale	8	8	0	1	0	0	13.8	11
DDWSXX212402802	Duroc	famale	12	12	0	3	0	0	15.7	8
DDWSXX211334710	Duroc	famale	10	8	0	0	0	2	11.3	7
DDWSXX211248306	Duroc	famale	12	10	0	1	1	1	17	8
DDWSXX210178606	Duroc	famale	10	10	2	0	0	0	11.9	8
DDWSXX212033802	Duroc	famale	10	10	0	1	0	0	17.9	8
DDWSXX212065402	Duroc	famale	11	10	0	0	0	1	17.3	8
DDWSXX211326508	Duroc	famale	9	8	0	0	1	0	17.7	7
DDWSXX211287500	Duroc	famale	12	12	2	1	0	0	15.1	8
DDWSXX210135502	Duroc	famale	10	9	0	0	1	0	16.9	8
DDWSXX211045500	Duroc	famale	11	11	2	2	0	0	10.1	7
DDWSXX213355808	Duroc	famale	11	11	1	2	0	0	16.3	9
DDWSXX212253402	Duroc	famale	10	8	0	0	1	1	18.3	9
DDWSXX212255802	Duroc	famale	7	7	0	1	0	0	7.7	8
DDWSXX212253606	Duroc	famale	16	3	1	0	0	13	3.9	8
DDWSXX212065800	Duroc	famale	9	9	0	2	0	0	13.6	8
DDWSXX210185210	Duroc	famale	10	10	1	1	0	0	12.4	9
DDWSXX212275802	Duroc	famale	10	9	0	1	0	1	13	8
DDWSXX212033802	Duroc	famale	7	7	0	1	0	0	9.9	8
DDWSXX211012904	Duroc	famale	8	6	0	0	2	0	11.9	6
DDWSXX211317402	Duroc	famale	13	12	0	1	0	1	17	9
DDWSXX211246006	Duroc	famale	10	8	2	0	0	2	11.8	9
DDWSXX211248402	Duroc	famale	8	6	0	0	2	0	10.8	7
DDWSXX213009302	Duroc	famale	5	5	0	0	0	0	10.6	8
DDWSXX212217210	Duroc	famale	14	13	0	1	1	0	20.8	6
DDWSXX212041504	Duroc	famale	6	6	1	0	0	0	9.6	8
DDWSXX211058702	Duroc	famale	11	7	0	0	3	1	13.6	8
DDWSXX211039004	Duroc	famale	10	10	0	1	0	0	15.1	7
DDWSXX212007902	Duroc	famale	10	9	0	1	0	1		8
DDWSXX212237700	Duroc	famale	12	12	0	0	0	0	20.2	8
DDWSXX212010702	Duroc	famale	10	9	1	0	0	1	17.4	8
DDWSXX211024702	Duroc	famale	9	9	0	0	0	0	16.3	8
DDWSXX211287500	Duroc	famale	10	10	0	0	0	0	18.7	8
DDWSXX211287500	Duroc	famale	9	9	0	0	0	0	13.8	8
DDWSXX211337604	Duroc	famale	10	10	0	1	0	0	18	7
DDWSXX211337604	Duroc	famale	11	11	1	0	0	0	15.9	7
DDWSXX212353400	Duroc	famale	7	7	0	0	0	0	15.9	8
DDWSXX212014402	Duroc	famale	6	6	0	0	0	0	9.3	8
DDWSXX210189602	Duroc	famale	9	9	1	0	0	0	15.7	8
DDWSXX211342216	Duroc	famale	5	5	0	1	0	0	7.3	10
DDWSXX212264408	Duroc	famale	6	6	0	0	0	0	5.9	8
DDWSXX212330400	Duroc	famale	8	6	0	0	1	1	10.3	8
DDWSXX211030900	Duroc	famale	10	10	0	2	0	0	14.9	8
DDWSXX210A07002	Duroc	famale	10	9	0	0	0	1	19.8	7
DDWSXX212350800	Duroc	famale	3	2	0	0	1	0	2.7	7
DDWSXX212202800	Duroc	famale	3	2	0	0	1	0	3.7	8
DDWSXX212221702	Duroc	famale	14	13	1	0	1	0	22.8	8
DDWSXX212341506	Duroc	famale	3	2	1	0	1	0	2.2	8
DDWSXX210084704	Duroc	famale	12	9	0	0	1	2	16.5	7
DDWSXX210139410	Duroc	famale	7	7	0	1	0	0	11.6	8
DDWSXX212253402	Duroc	famale	10	10	1	0	0	0	20.8	9
DDWSXX211439606	Duroc	famale	12	9	1	0	2	1	13.6	8
DDWSXX211244600	Duroc	famale	8	8	0	0	0	0	13.1	9
DDWSXX213306402	Duroc	famale	13	12	3	0	1	0	14.3	8
DDWSXX212220500	Duroc	famale	11	11	1	1	0	0	20.8	9
DDWSXX211051900	Duroc	famale	11	10	0	1	0	1	20.6	10
DDWSXX212244800	Duroc	famale	9	9	0	0	0	0	16	9
DDWSXX210121900	Duroc	famale	11	11	6	0	0	0	6.8	5
DDWSXX211426800	Duroc	famale	13	11	0	1	1	1	17.1	9
DDWSXX210189304	Duroc	famale	10	8	0	1	1	1	16.3	6
DDWSXX212281106	Duroc	famale	4	4	0	0	0	0	7.3	6
DDWSXX210B18100	Duroc	famale	5	2	1	0	3	0	1.8	6
DDWSXX211234704	Duroc	famale	14	13	1	0	1	0	15.1	6
DDWSXX212055704	Duroc	famale	6	6	1	0	0	0	8.3	9
DDWSXX212205608	Duroc	famale	11	11	0	0	0	0	15.3	8
DDWSXX211019702	Duroc	famale	6	6	0	0	0	0	13.8	7
DDWSXX211015002	Duroc	famale	8	8	0	1	0	0	12.1	7
DDWSXX213015406	Duroc	famale	8	7	0	0	0	1	11.8	10
DDWSXX212355706	Duroc	famale	12	11	1	1	1	0	16.8	10
DDWSXX212028506	Duroc	famale	11	11	0	1	0	0	19	7
DDWSXX212009802	Duroc	famale	10	10	1	0	0	0	18.4	9
DDWSXX213017300	Duroc	famale	9	8	0	0	1	0	12	9
DDWSXX212004100	Duroc	famale	12	12	0	1	0	0	24.1	8
DDWSXX212328106	Duroc	famale	10	10	0	0	0	0	15.1	9
DDWSXX212243100	Duroc	famale	13	11	0	0	1	1	19.7	7
DDWSXX212303902	Duroc	famale	8	8	1	0	0	0	13.1	9
DDWSXX211415300	Duroc	famale	7	7	0	0	0	0	12.7	7
DDWSXX211015610	Duroc	famale	10	10	1	0	0	0	15.4	6
DDWSXX212007902	Duroc	famale	15	12	0	2	3	0	20.1	9
DDWSXX211426800	Duroc	famale	9	8	0	0	0	1	15	8
DDWSXX211064104	Duroc	famale	9	8	0	1	1	0	12.3	8
DDWSXX212311704	Duroc	famale	14	14	0	0	0	0	21.9	9
DDWSXX213303406	Duroc	famale	13	13	0	2	0	0	20.8	9
DDWSXX212331212	Duroc	famale	14	9	0	0	3	2	19.6	8
DDWSXX211058702	Duroc	famale	8	6	0	3	1	1	4.9	6
DDWSXX213019700	Duroc	famale	8	7	0	1	1	0	12.4	8
DDWSXX211024702	Duroc	famale	8	8	1	0	0	0	12.6	8
DDWSXX212035302	Duroc	famale	6	6	0	0	0	0	12.1	6
DDWSXX212267908	Duroc	famale	10	8	0	0	0	2	13.2	6
DDWSXX212222506	Duroc	famale	10	10	0	1	0	0	16.7	9
DDWSXX212285102	Duroc	famale	9	8	0	1	0	1	13.4	10
DDWSXX212244800	Duroc	famale	10	10	0	0	0	0	21	10
DDWSXX213007402	Duroc	famale	10	7	0	0	3	0	12.7	7
DDWSXX212204500	Duroc	famale	3	3	0	0	0	0	5.8	8
DDWSXX212345600	Duroc	famale	7	6	0	0	1	0	9.9	8
DDWSXX211237300	Duroc	famale	11	11	0	2	0	0	18.4	8
DDWSXX212259902	Duroc	famale	11	11	0	0	0	0	15.9	10
DDWSXX212007406	Duroc	famale	11	10	1	1	1	0	15.7	9
DDWSXX213010806	Duroc	famale	15	14	2	1	1	0	15.6	9
DDWSXX213003204	Duroc	famale	9	8	0	0	1	0	15.1	8
DDWSXX211304302	Duroc	famale	14	14	2	0	0	0	17.8	8
DDWSXX213353506	Duroc	famale	6	6	0	0	0	0	10.4	7
DDWSXX212221702	Duroc	famale	12	11	0	1	0	1	18.1	10
DDWSXX212221904	Duroc	famale	12	9	2	0	1	2	10.6	8
DDWSXX213305002	Duroc	famale	10	9	0	0	0	1	14.2	9
DDWSXX212306302	Duroc	famale	9	8	0	0	0	1	11.2	8
DDWSXX211052304	Duroc	famale	10	10	0	2	0	0	17.5	8
DDWSXX211239912	Duroc	famale	11	11	1	0	0	0	16.9	9
DDWSXX211401108	Duroc	famale	12	8	1	0	1	3	12.7	8
DDWSXX213004100	Duroc	famale	12	12	2	0	0	0	19.7	8
DDWSXX213019200	Duroc	famale	11	11	2	0	0	0	14.2	9
DDWSXX212288602	Duroc	famale	8	8	0	0	0	0	16.1	8
DDWSXX211245704	Duroc	famale	9	7	0	0	1	1	10.9	9
DDWSXX212056202	Duroc	famale	12	8	0	0	4	0	12.7	8
DDWSXX212233606	Duroc	famale	8	7	1	1	0	1	10.9	7
DDWSXX212069800	Duroc	famale	3	3	0	0	0	0	5.3	9
DDWSXX212023404	Duroc	famale	11	11	1	0	0	0	20.2	10
DDWSXX211438002	Duroc	famale	7	7	0	0	0	0	12.6	7
DDWSXX212276300	Duroc	famale	10	8	0	0	1	1	12.1	8
DDWSXX211228902	Duroc	famale	10	6	2	4	2	2	6.2	0
DDWSXX211009506	Duroc	famale	10	10	0	1	0	0	15.1	8
DDWSXX211258202	Duroc	famale	8	8	1	0	0	0	12	6
DDWSXX211306600	Duroc	famale	7	6	0	0	1	0	15	8
DDWSXX212041404	Duroc	famale	9	5	0	2	1	3	5.3	6
DDWSXX212277600	Duroc	famale	8	7	0	1	1	0	11.8	6
DDWSXX212232806	Duroc	famale	6	6	1	0	0	0	7.92	8
DDWSXX212026500	Duroc	famale	15	15	2	1	0	0	18.3	8
DDWSXX211244602	Duroc	famale	11	10	0	0	0	1	17.1	7
DDWSXX211244602	Duroc	famale	6	6	0	0	0	0	11.1	8
DDWSXX211054406	Duroc	famale	12	12	0	1	0	0	19.7	8
DDWSXX210A74210	Duroc	famale	6	6	0	0	0	0	12.9	8
DDWSXX212292904	Duroc	famale	5	5	0	0	0	0	9.9	8
DDWSXX211335806	Duroc	famale	10	10	0	0	0	0	16.5	10
DDWSXX212281004	Duroc	famale	9	7	0	0	0	2	11.2	9
DDWSXX212027402	Duroc	famale	6	4	0	0	1	1	7.2	6
DDWSXX211416900	Duroc	famale	9	9	0	0	0	0	20.8	7
DDWSXX210A12704	Duroc	famale	9	7	0	0	2	0	12.8	8
DDWSXX212208908	Duroc	famale	15	14	0	0	0	1	19.6	10
DDWSXX211031300	Duroc	famale	8	8	0	0	0	0	13	7
DDWSXX212247002	Duroc	famale	6	5	1	1	1	0	5	5
DDWSXX212033402	Duroc	famale	11	11	2	4	0	0	14.8	8
DDWSXX212240210	Duroc	famale	13	12	1	2	1	0	22.5	8
DDWSXX213355404	Duroc	famale	12	12	2	0	0	0	14.8	8
DDWSXX212208902	Duroc	famale	12	12	3	0	0	0	14.3	8
DDWSXX212059800	Duroc	famale	5	3	0	3	2	0	5.1	8
DDWSXX211206400	Duroc	famale	11	11	0	1	0	0	19.2	8
DDWSXX213361102	Duroc	famale	7	7	0	0	0	0	8.6	9
DDWSXX212296502	Duroc	famale	11	10	1	0	1	0	19.6	9
DDWSXX212248804	Duroc	famale	12	11	0	0	0	1	20	8
DDWSXX211334904	Duroc	famale	10	10	3	0	0	0	9.1	7
DDWSXX212302404	Duroc	famale	6	6	0	0	0	0	12.7	8
DDWSXX211234702	Duroc	famale	9	4	1	0	2	3	4	7
DDWSXX211222902	Duroc	famale	9	9	0	0	0	0	13.3	7
DDWSXX212285600	Duroc	famale	7	5	0	0	0	2	10.7	10
DDWSXX212018510	Duroc	famale	11	11	1	1	0	0	16.6	7
DDWSXX211441600	Duroc	famale	11	11	1	1	0	0	12.5	6
DDWSXX211344306	Duroc	famale	12	10	1	1	2	0	14.5	7
DDWSXX212035604	Duroc	famale	11	11	0	0	0	0	15	9
DDWSXX212018802	Duroc	famale	10	9	0	3	0	1	15.7	7
DDWSXX211422200	Duroc	famale	12	9	0	0	0	3	14.8	9
DDWSXX211238712	Duroc	famale	10	10	0	0	0	0	16.6	8
DDWSXX210177400	Duroc	famale	11	10	0	0	0	1	18.1	8
DDWSXX213001500	Duroc	famale	13	13	0	1	0	0	22.1	10
DDWSXX211249700	Duroc	famale	7	7	0	2	0	0	12.2	8
DDWSXX212003502	Duroc	famale	13	12	0	5	0	1	9.4	7
DDWSXX212014806	Duroc	famale	10	10	1	1	0	0	17.1	8
DDWSXX212352800	Duroc	famale	10	10	0	1	0	0	13.9	9
DDWSXX213301102	Duroc	famale	10	9	0	0	1	0	13.5	8
DDWSXX213302000	Duroc	famale	13	13	3	0	0	0	15.4	10
DDWSXX212339004	Duroc	famale	11	10	1	0	1	0	16	8
DDWSXX213005300	Duroc	famale	11	8	2	1	1	2	9.7	9
DDWSXX213007706	Duroc	famale	13	11	1	1	2	0	14.7	9
DDWSXX210115202	Duroc	famale	4	3	0	0	0	1	5.9	7
DDWSXX211320404	Duroc	famale	8	8	2	0	0	0	11.3	9
DDWSXX210105706	Duroc	famale	7	7	0	0	0	0	9.8	7
DDWSXX213300404	Duroc	famale	7	7	0	0	0	0	10.3	8
DDWSXX211259508	Duroc	famale	9	8	1	0	0	1	12.4	8
DDWSXX212294606	Duroc	famale	11	11	0	0	0	0	16.4	8
DDWSXX212052608	Duroc	famale	3	3	0	0	0	0	5.9	8
DDWSXX212031700	Duroc	famale	11	6	1	0	3	2	7.5	7
DDWSXX212288504	Duroc	famale	9	9	0	0	0	0	15.1	7
DDWSXX212023404	Duroc	famale	10	9	0	0	0	1	14.7	7
DDWSXX211054406	Duroc	famale	9	9	1	0	0	0	13.3	7
DDWSXX211294408	Duroc	famale	16	12	3	2	3	1	9.9	7
DDWSXX212306302	Duroc	famale	12	12	1	1	0	0	18.6	10
DDWSXX212023602	Duroc	famale	10	10	0	0	0	0	17.2	7
DDWSXX211052304	Duroc	famale	9	9	0	1	0	0		8
DDWSXX212305314	Duroc	famale	12	10	0	0	1	1	17.1	7
DDWSXX212236202	Duroc	famale	9	9	0	0	0	0	14.6	7
DDWSXX212262102	Duroc	famale	9	8	0	0	0	1	13.2	8
DDWSXX212222202	Duroc	famale	8	8	0	0	0	0	15.8	8
DDWSXX212263908	Duroc	famale	11	11	0	1	0	0	15.4	10
DDWSXX212324108	Duroc	famale	5	5	0	0	0	0	10.4	8
DDWSXX211442200	Duroc	famale	14	13	4	0	1	0	16.8	7
DDWSXX211244704	Duroc	famale	13	13	1	1	0	0	20.4	8
DDWSXX211206702	Duroc	famale	12	11	2	0	0	1	14	8
DDWSXX212317408	Duroc	famale	13	13	0	1	0	0	19.4	8
DDWSXX212276102	Duroc	famale	18	17	0	0	0	1	27.7	8
DDWSXX211254404	Duroc	famale	10	10	0	1	0	0	14.5	8
DDWSXX212292406	Duroc	famale	8	0	0	0	0	8		0
DDWSXX212279204	Duroc	famale	11	9	0	1	1	1	12	8
DDWSXX212046702	Duroc	famale	12	12	4	1	0	0	13.5	9
DDWSXX213005502	Duroc	famale	11	11	0	2	0	0	18	8
DDWSXX212280006	Duroc	famale	4	4	0	0	0	0	6.6	9
DDWSXX212317408	Duroc	famale	11	10	0	1	1	0	17	8
DDWSXX212035604	Duroc	famale	12	10	0	0	1	1	19.3	8
DDWSXX211344902	Duroc	famale	14	13	1	0	1	0	16.8	6
DDWSXX212290806	Duroc	famale	17	16	2	0	1	0	21.1	9
DDWSXX211206400	Duroc	famale	13	10	1	0	2	1	12	9
DDWSXX212261004	Duroc	famale	6	6	1	0	0	0	11.5	8
DDWSXX212261004	Duroc	famale	14	14	0	0	0	0	24.8	8
DDWSXX211206902	Duroc	famale	7	7	1	0	0	0	10.3	10
DDWSXX211000800	Duroc	famale	10	8	1	0	0	2	11.6	8
DDWSXX212269402	Duroc	famale	10	9	0	0	1	0	15.7	10
DDWSXX211422600	Duroc	famale	12	8	0	1	3	1	11.8	2
DDWSXX211239912	Duroc	famale	11	11	1	0	0	0	16	8
DDWSXX211052304	Duroc	famale	8	8	1	0	0	0	14.6	8
DDWSXX213303202	Duroc	famale	10	10	0	2	0	0	13.6	8
DDWSXX213002904	Duroc	famale	4	3	0	0	0	1	6.4	9
DDWSXX211261500	Duroc	famale	13	12	1	1	0	1	21	8
DDWSXX212041502	Duroc	famale	10	10	2	0	0	0	12.4	9
DDWSXX211233802	Duroc	famale	10	8	1	0	1	1	11.5	8
DDWSXX210188200	Duroc	famale	9	9	0	0	0	0	14.6	7
DDWSXX212047602	Duroc	famale	14	12	2	0	1	1	17	8
DDWSXX211342900	Duroc	famale	7	6	0	2	0	1	10.7	9
DDWSXX212296800	Duroc	famale	9	8	0	0	1	0	11	8
DDWSXX212329602	Duroc	famale	11	11	1	0	0	0	20.7	9
DDWSXX211010606	Duroc	famale	12	12	0	0	0	0	18.5	8
DDWSXX211010606	Duroc	famale	11	8	0	0	1	2	16.3	9
DDWSXX212280904	Duroc	famale	14	12	0	1	1	1	19.2	7
DDWSXX211336308	Duroc	famale	12	9	1	0	1	2	10.6	8
DDWSXX211340608	Duroc	famale	5	5	0	0	0	0	10.6	8
DDWSXX212315600	Duroc	famale	11	11	0	0	0	0	16.5	8
DDWSXX213008904	Duroc	famale	9	9	0	1	0	0	12.9	8
DDWSXX212069802	Duroc	famale	14	13	1	0	1	0	13.7	7
DDWSXX211240402	Duroc	famale	10	10	1	0	0	0	13.2	7
DDWSXX211240402	Duroc	famale	15	13	1	0	1	1	19.8	8
DDWSXX211273208	Duroc	famale	7	7	0	1	0	0	14	8
DDWSXX212217900	Duroc	famale	9	8	0	1	0	1	11.8	8
DDWSXX212290002	Duroc	famale	15	14	1	1	1	0	20.6	9
DDWSXX212302000	Duroc	famale	8	8	0	1	0	0	15	8
DDWSXX212244402	Duroc	famale	13	11	0	2	2	0	18.8	8
DDWSXX211244500	Duroc	famale	13	13	0	4	0	0	25.1	7
DDWSXX212354108	Duroc	famale	10	9	0	0	1	0	14.6	9
DDWSXX212003502	Duroc	famale	12	11	0	1	1	0	18.6	8
DDWSXX212310200	Duroc	famale	11	9	0	0	0	2	13.5	9
DDWSXX213006400	Duroc	famale	11	10	1	1	1	0	16.7	8
DDWSXX211330702	Duroc	famale	8	8	0	0	0	0	17.3	6
DDWSXX211300606	Duroc	famale	3	3	0	0	0	0	5.4	8
DDWSXX211054604	Duroc	famale	15	13	0	3	0	2	19.5	7
DDWSXX212332904	Duroc	famale	8	6	0	1	0	2	9.1	5
DDWSXX211206406	Duroc	famale	10	7	1	0	1	2	12	7
DDWSXX211239604	Duroc	famale	12	12	1	0	0	0	15.9	8
DDWSXX212255610	Duroc	famale	10	10	0	1	0	0	18.5	8
DDWSXX211014510	Duroc	famale	11	9	0	1	1	1	16	8
DDWSXX212213400	Duroc	famale	10	10	1	0	0	0	14.9	9
DDWSXX213009502	Duroc	famale	9	9	0	0	0	0	16.5	8
DDWSXX212013300	Duroc	famale	11	9	1	0	0	2	19	8
DDWSXX213306004	Duroc	famale	8	8	0	0	0	0	13.6	9
DDWSXX213006904	Duroc	famale	9	9	0	3	0	0	13.2	5
DDWSXX213301804	Duroc	famale	6	6	0	0	0	0	9.1	8
DDWSXX212331008	Duroc	famale	10	8	0	0	1	1	12.5	0
DDWSXX212008010	Duroc	famale	12	9	0	1	0	3	10.4	8
DDWSXX212020604	Duroc	famale	7	6	0	1	0	1	10.6	8
DDWSXX212282302	Duroc	famale	8	8	0	0	0	0	17.3	8
DDWSXX211037304	Duroc	famale	15	11	1	0	0	4	15.1	9
DDWSXX212056202	Duroc	famale	9	9	0	0	0	0	13.6	8
DDWSXX212308804	Duroc	famale	9	9	1	1	0	0	13.2	8
DDWSXX212352500	Duroc	famale	9	7	1	0	1	1	8.2	9
DDWSXX212316408	Duroc	famale	6	6	0	0	0	0	13.4	6
DDWSXX211251104	Duroc	famale	13	10	0	0	1	2	19.4	9
DDWSXX210120104	Duroc	famale	12	8	0	0	4	0	15.3	8
DDWSXX212004802	Duroc	famale	12	11	0	1	0	1	15.8	8
DDWSXX211031004	Duroc	famale	7	7	0	0	0	0	14.6	8
DDWSXX212352800	Duroc	famale	6	6	0	0	0	0	9.6	8
DDWSXX210A08300	Duroc	famale	13	10	0	0	3	0	6.4	10
DDWSXX211254004	Duroc	famale	13	13	3	3	0	0	14.6	7
DDWSXX210076508	Duroc	famale	10	10	0	0	0	0	15	7
DDWSXX211435406	Duroc	famale	9	4	1	0	5	0	4.7	7
DDWSXX212250204	Duroc	famale	8	8	1	0	0	0	10.7	7
DDWSXX212332904	Duroc	famale	16	13	4	0	1	2	14.8	9
DDWSXX211228406	Duroc	famale	8	8	0	0	0	0	15.3	7
DDWSXX211228406	Duroc	famale	7	7	0	0	0	0	11.8	10
DDWSXX211250906	Duroc	famale	12	12	0	1	0	0	19.9	8
DDWSXX212263904	Duroc	famale	12	11	2	2	1	0	10.5	6
DDWSXX212360104	Duroc	famale	9	9	0	0	0	0	19.2	8
DDWSXX211000800	Duroc	famale	11	11	2	0	0	0		9
DDWSXX210188202	Duroc	famale	9	9	0	0	0	0	20.9	8
DDWSXX211206902	Duroc	famale	12	11	0	1	1	0	16.7	8
DDWSXX212293102	Duroc	famale	8	3	2	0	5	0	0.8	7
DDWSXX212001500	Duroc	famale	10	10	0	1	0	0	16	9
DDWSXX211242706	Duroc	famale	14	13	1	0	0	1	18.2	9
DDWSXX211344904	Duroc	famale	14	14	0	1	0	0	22.3	8
DDWSXX212341004	Duroc	famale	9	8	1	0	1	0	13.1	8
DDWSXX211439606	Duroc	famale	11	10	1	0	0	1	13.6	8
DDWSXX212331008	Duroc	famale	8	4	0	0	1	3	8.3	7
DDWSXX212276300	Duroc	famale	11	11	3	0	0	0	18	7
DDWSXX211201000	Duroc	famale	3	3	0	0	0	0	4.7	8
DDWSXX210178102	Duroc	famale	10	10	1	3	0	0	13.7	7
DDWSXX211334904	Duroc	famale	10	10	1	0	0	0	14.8	7
DDWSXX211017602	Duroc	famale	11	6	0	0	0	5	9	8
DDWSXX212040604	Duroc	famale	11	7	1	0	2	2		6
DDWSXX212320200	Duroc	famale	11	11	0	1	0	0	20.1	8
DDWSXX212403902	Duroc	famale	10	9	0	0	1	0	13.3	9
DDWSXX212052302	Duroc	famale	11	10	0	0	1	0	17.3	8
DDWSXX212059800	Duroc	famale	13	3	0	0	10	0	4.9	10
DDWSXX212342300	Duroc	famale	13	13	0	1	0	0	18.7	8
DDWSXX212296402	Duroc	famale	12	12	1	0	0	0	18.6	8
DDWSXX211273208	Duroc	famale	5	5	0	0	0	0	9.7	9
DDWSXX212351006	Duroc	famale	8	7	1	0	0	1	10.2	10
DDWSXX212269800	Duroc	famale	11	10	0	0	0	1	14.5	10
DDWSXX211233502	Duroc	famale	7	7	1	0	0	0	9.2	6
DDWSXX212296800	Duroc	famale	11	10	0	0	1	0	16.3	10
DDWSXX213305302	Duroc	famale	12	12	1	0	0	0	16.4	9
DDWSXX211304900	Duroc	famale	8	8	1	1	0	0	11.6	8
DDWSXX213009504	Duroc	famale	4	2	0	0	1	1	3.2	3
DDWSXX212040604	Duroc	famale	8	8	0	0	0	0	15.5	9
DDWSXX213309002	Duroc	famale	11	10	1	2	1	0	16.8	9
DDWSXX211331504	Duroc	famale	10	10	0	0	0	0	16.7	9
DDWSXX212289402	Duroc	famale	10	10	0	0	0	0	17.8	8
DDWSXX212213904	Duroc	famale	9	9	0	0	0	0	15	8
DDWSXX212056700	Duroc	famale	6	6	0	0	0	0	17	9
DDWSXX212403604	Duroc	famale	5	0	0	0	4	1		9
DDWSXX213352900	Duroc	famale	8	7	0	0	1	0	11.8	7
DDWSXX211307602	Duroc	famale	10	9	0	0	0	1	13.5	9
DDWSXX211312506	Duroc	famale	13	11	0	0	0	2	15.7	8
DDWSXX212260408	Duroc	famale	4	4	0	0	0	0	8.3	8
DDWSXX212260408	Duroc	famale	4	3	1	0	0	1	4.4	8
DDWSXX213003300	Duroc	famale	11	11	1	0	0	0	18.2	9
DDWSXX211330102	Duroc	famale	14	12	0	1	0	2	21.6	8
DDWSXX212044900	Duroc	famale	5	3	0	1	1	1	6.3	8
DDWSXX212253108	Duroc	famale	12	10	0	0	1	1	20.7	9
DDWSXX212046110	Duroc	famale	8	7	0	0	1	0	13	8
DDWSXX211255404	Duroc	famale	12	9	0	0	3	0	12.9	8
DDWSXX211066300	Duroc	famale	9	8	0	0	0	1	14.9	9
DDWSXX211319500	Duroc	famale	8	6	0	0	1	1	12.2	8
DDWSXX213013802	Duroc	famale	10	10	0	0	0	0	16.9	9
DDWSXX212206802	Duroc	famale	14	12	0	0	1	1	11.8	9
DDWSXX213013800	Duroc	famale	11	11	0	0	0	0	18.5	9
DDWSXX212206502	Duroc	famale	13	11	1	0	2	0	15.9	8
DDWSXX211289500	Duroc	famale	6	5	0	0	0	1	9.3	3
DDWSXX211420706	Duroc	famale	9	9	2	0	0	0	14	8
DDWSXX211401108	Duroc	famale	13	11	0	0	0	2	22.7	7
DDWSXX211251104	Duroc	famale	6	6	0	0	0	0	12.2	7
DDWSXX212332404	Duroc	famale	9	9	0	0	0	0	14.7	9
DDWSXX210109212	Duroc	famale	14	12	1	0	1	1	18.3	11
DDWSXX212026500	Duroc	famale	9	9	1	0	0	0	12.6	7
DDWSXX212001500	Duroc	famale	7	6	0	0	0	1	11.4	7
DDWSXX213361502	Duroc	famale	8	8	0	0	0	0	17.1	9
DDWSXX212304004	Duroc	famale	11	11	1	0	0	0	18.7	8
DDWSXX213300410	Duroc	famale	12	12	0	0	0	0	21.3	7
DDWSXX213002702	Duroc	famale	9	9	0	1	0	0	14.8	7
DDWSXX212288700	Duroc	famale	10	9	0	0	1	0	15	8
DDWSXX212202800	Duroc	famale	9	9	1	1	0	0	13.2	8
DDWSXX211029206	Duroc	famale	12	12	3	0	0	0	19.9	8
DDWSXX212239906	Duroc	famale	11	11	1	0	0	0	10.9	7
DDWSXX210148002	Duroc	famale	11	11	2	1	0	0	16.84	8
DDWSXX212271002	Duroc	famale	10	10	0	2	0	0	13.9	7
DDWSXX212045402	Duroc	famale	16	14	0	1	0	2	22.2	8
DDWSXX210177400	Duroc	famale	10	7	0	0	1	2	11.8	8
DDWSXX212286802	Duroc	famale	7	7	0	0	0	0	10.2	7
DDWSXX212026100	Duroc	famale	14	14	1	0	0	0	20.4	9
DDWSXX212054600	Duroc	famale	6	6	1	0	0	0	11	7
DDWSXX211032406	Duroc	famale	9	8	0	1	1	0	11.9	7
DDWSXX212323800	Duroc	famale	6	6	0	0	0	0	11.1	7
DDWSXX212274804	Duroc	famale	9	6	0	0	1	2	12	8
DDWSXX210117402	Duroc	famale	11	10	0	0	0	1	16.2	8
DDWSXX211438104	Duroc	famale	9	9	2	0	0	0	12.2	7
DDWSXX212333802	Duroc	famale	10	10	0	1	0	0	17.5	9
DDWSXX211433300	Duroc	famale	10	9	1	0	1	0	15.8	8
DDWSXX211290504	Duroc	famale	8	7	0	0	1	0	11.5	8
DDWSXX210189310	Duroc	famale	12	11	0	1	0	1	14.4	8
DDWSXX212211702	Duroc	famale	9	3	0	0	1	5	6.3	7
DDWSXX211208704	Duroc	famale	12	12	2	1	0	0	18.4	8
DDWSXX211294302	Duroc	famale	13	10	0	0	3	0	22.2	6
DDWSXX212255706	Duroc	famale	8	8	0	0	0	0	17.3	8
DDWSXX212404104	Duroc	famale	9	9	2	0	0	0	10.8	8
DDWSXX210096604	Duroc	famale	8	7	0	0	0	1	12.8	8
DDWSXX212285304	Duroc	famale	9	8	0	0	1	0	18.5	8
DDWSXX212054400	Duroc	famale	12	10	2	2	1	1	8.8	9
DDWSXX212333302	Duroc	famale	9	9	0	1	0	0	16	8
DDWSXX211336408	Duroc	famale	11	9	0	1	0	2	13	8
DDWSXX212252302	Duroc	famale	9	9	0	0	0	0	15.5	8
DDWSXX213011200	Duroc	famale	11	9	1	0	2	0	15.2	8
DDWSXX213303604	Duroc	famale	14	13	2	0	0	1	15.5	0
DDWSXX212282410	Duroc	famale	7	7	0	0	0	0	15.7	8
DDWSXX212287908	Duroc	famale	13	11	1	3	0	2	18.2	7
DDWSXX211326804	Duroc	famale	12	10	0	0	0	2	14.7	10
DDWSXX212350500	Duroc	famale	9	9	0	0	0	0	14.6	8
DDWSXX210A64704	Duroc	famale	12	11	0	0	1	0	19.2	11
DDWSXX210150710	Duroc	famale	12	9	0	1	0	3	17.3	8
DDWSXX212282402	Duroc	famale	12	0	0	0	11	1		3
DDWSXX211340100	Duroc	famale	7	6	0	0	0	1	9.8	8
DDWSXX211206008	Duroc	famale	7	2	2	0	3	2	1.2	0
DDWSXX210A41800	Duroc	famale	15	13	4	0	1	1	10.1	7
DDWSXX211298108	Duroc	famale	9	9	0	0	0	0	14	6
DDWSXX211298108	Duroc	famale	12	12	1	2	0	0	15.4	7
DDWSXX210335808	Duroc	famale	13	9	1	0	0	4	15	8
DDWSXX211018802	Duroc	famale	9	7	0	0	0	2	12.9	7
DDWSXX210A03600	Duroc	famale	16	15	1	1	0	1	20.5	10
DDWSXX211233706	Duroc	famale	5	5	0	0	0	0	12.4	6
DDWSXX212287110	Duroc	famale	6	6	0	0	0	0	11.4	8
DDWSXX211324700	Duroc	famale	13	9	0	1	2	2	16.5	8
DDWSXX211296106	Duroc	famale	12	12	0	0	0	0	20.3	8
DDWSXX211024604	Duroc	famale	7	6	0	1	1	0	12.1	8
DDWSXX211275306	Duroc	famale	13	10	1	1	0	3	15.2	8
DDWSXX211035404	Duroc	famale	12	9	3	0	0	3	11.3	8
DDWSXX212241002	Duroc	famale	10	9	0	0	1	0	18.4	8
DDWSXX211049900	Duroc	famale	4	4	0	0	0	0	9.4	8
DDWSXX211246400	Duroc	famale	12	11	3	0	1	0	12.2	9
DDWSXX211004204	Duroc	famale	9	9	0	1	0	0	14.3	8
DDWSXX210136004	Duroc	famale	12	12	1	0	0	0	17.7	5
DDWSXX212278004	Duroc	famale	9	7	0	1	1	1	12.1	8
DDWSXX212241702	Duroc	famale	8	8	1	0	0	0	10.9	8
DDWSXX211296106	Duroc	famale	13	12	0	0	1	0	19.5	8
DDWSXX211246400	Duroc	famale	14	10	0	0	0	4	17.2	8
DDWSXX213350306	Duroc	famale	3	3	0	1	0	0	3.9	7
DDWSXX212066404	Duroc	famale	7	7	0	1	0	0	14.7	8
DDWSXX210A11500	Duroc	famale	11	9	0	0	1	1	16.1	10
DDWSXX212241702	Duroc	famale	8	8	0	0	0	0	13.9	8
DDWSXX213305104	Duroc	famale	12	11	3	0	1	0	12.7	9
DDWSXX213016806	Duroc	famale	12	11	0	1	0	1	14.1	9
DDWSXX212252506	Duroc	famale	7	6	0	0	1	0	9.6	6
DDWSXX212200606	Duroc	famale	11	10	0	0	0	1	19.4	10
DDWSXX211214000	Duroc	famale	12	11	0	1	1	0	17.9	7
DDWSXX211010708	Duroc	famale	13	12	0	0	1	0	19.8	8
DDWSXX213019800	Duroc	famale	7	7	0	0	0	0	11.8	9
DDWSXX211035404	Duroc	famale	12	12	0	0	0	0	18.6	9
DDWSXX212288902	Duroc	famale	10	8	0	0	2	0	12.1	8
DDWSXX211422206	Duroc	famale	12	12	0	0	0	0	19.7	8
DDWSXX211201206	Duroc	famale	9	9	0	1	0	0	15.7	7
DDWSXX211334202	Duroc	famale	12	8	0	1	0	4	12.7	7
DDWSXX212340102	Duroc	famale	11	10	0	1	0	1	16.5	9
DDWSXX212403900	Duroc	famale	11	10	0	0	0	1	15.9	10
DDWSXX211266200	Duroc	famale	15	15	0	14	0	0	21.5	7
DDWSXX212327200	Duroc	famale	12	10	2	0	2	0	14.4	8
DDWSXX212241006	Duroc	famale	2	2	0	0	0	0	3.4	9
DDWSXX212016006	Duroc	famale	9	9	0	0	0	0	18.3	9
DDWSXX211056504	Duroc	famale	6	5	1	0	1	0	6.92	8
DDWSXX212323706	Duroc	famale	10	9	2	0	0	1	9.5	7
DDWSXX210A63900	Duroc	famale	11	8	0	0	2	1	14	8
DDWSXX211018802	Duroc	famale	9	8	0	0	0	1	16.3	8
DDWSXX211221304	Duroc	famale	13	13	1	0	0	0	16.9	8
DDWSXX211036208	Duroc	famale	11	8	1	0	3	0	10.2	7
DDWSXX212241006	Duroc	famale	12	12	0	0	0	0	21.1	8
DDWSXX212403900	Duroc	famale	11	10	1	0	0	1	12.1	8
DDWSXX212327200	Duroc	famale	12	11	1	3	1	0	11.8	8
DDWSXX213009604	Duroc	famale	6	6	0	0	0	0	10.8	7
DDWSXX211246304	Duroc	famale	6	6	2	0	0	0	8.1	8
DDWSXX213351700	Duroc	famale	9	8	0	0	1	0	12.9	7
DDWSXX213361500	Duroc	famale	6	6	0	0	0	0	12	8
DDWSXX212066900	Duroc	famale	10	10	0	0	0	0	14.5	8
DDWSXX212064200	Duroc	famale	11	9	0	0	2	0	13.2	8
DDWSXX212243600	Duroc	famale	7	7	0	0	0	0	12.6	8
DDWSXX211276402	Duroc	famale	14	13	0	1	0	1	20.2	8
DDWSXX211296000	Duroc	famale	11	8	0	1	3	0	12.9	7
DDWSXX211021102	Duroc	famale	11	10	0	0	1	0	17.5	8
DDWSXX212200606	Duroc	famale	15	14	2	0	0	1	22.3	8
DDWSXX211214000	Duroc	famale	6	4	0	0	2	0	6.3	5
DDWSXX212291502	Duroc	famale	6	5	0	1	1	0	7.6	8
DDWSXX213002908	Duroc	famale	14	13	0	2	1	0	21.4	7
DDWSXX212312204	Duroc	famale	7	7	0	0	0	0	15.4	10
DDWSXX212279100	Duroc	famale	6	5	0	0	1	0	8.7	7
DDWSXX211055908	Duroc	famale	6	6	0	0	0	0	10.6	7
DDWSXX213361902	Duroc	famale	11	10	0	0	0	1	15.6	9
DDWSXX212222100	Duroc	famale	11	11	0	2	0	0	20.3	8
DDWSXX212317308	Duroc	famale	8	8	0	1	0	0	11.6	8
DDWSXX212205604	Duroc	famale	12	11	0	0	1	0	17.8	8
DDWSXX211028408	Duroc	famale	8	8	0	0	0	0	17.1	8
DDWSXX211223408	Duroc	famale	11	10	1	0	0	1	19.2	3
DDWSXX211273002	Duroc	famale	9	6	0	0	3	0	8.4	7
DDWSXX212041702	Duroc	famale	11	5	0	0	0	6	8.8	9
DDWSXX211328606	Duroc	famale	5	5	1	0	0	0	6.6	7
DDWSXX212322800	Duroc	famale	9	8	0	0	1	0	13.5	7
DDWSXX211204500	Duroc	famale	11	10	1	0	0	1	8.7	6
DDWSXX211311700	Duroc	famale	6	6	0	0	0	0	11.9	7
DDWSXX211055908	Duroc	famale	11	11	1	0	0	0	14.8	8
DDWSXX212289802	Duroc	famale	10	10	0	2	0	0	16.6	9
DDWSXX212028802	Duroc	famale	9	9	1	0	0	0	13.5	8
DDWSXX212312204	Duroc	famale	7	7	1	0	0	0	11	8
DDWSXX211296000	Duroc	famale	9	7	0	0	1	1	13.1	6
DDWSXX212053200	Duroc	famale	5	5	0	0	0	0	11	8
DDWSXX212322000	Duroc	famale	5	5	0	0	0	0	9.3	8
DDWSXX211015602	Duroc	famale	12	10	0	1	2	0	18.2	9
DDWSXX213012704	Duroc	famale	9	9	0	1	0	0	14.4	8
DDWSXX212064200	Duroc	famale	10	8	0	1	1	1	12.6	8
DDWSXX211326108	Duroc	famale	7	5	0	0	0	2	7.6	7
DDWSXX212222100	Duroc	famale	8	8	0	0	0	0	13.9	9
DDWSXX211021102	Duroc	famale	12	12	2	0	0	0	14.4	6
DDWSXX211445602	Duroc	famale	12	11	1	1	1	0	18	8
DDWSXX212045808	Duroc	famale	8	8	0	0	0	0	15.7	8
DDWSXX211328606	Duroc	famale	15	15	1	1	0	0	22.8	8
DDWSXX211251106	Duroc	famale	10	10	0	1	0	0	21.4	7
DDWSXX211422206	Duroc	famale	12	12	0	0	0	0	21.9	7
DDWSXX211055504	Duroc	famale	9	8	0	0	1	0	16.3	8
DDWSXX213020104	Duroc	famale	11	9	0	0	2	0	15	9
DDWSXX211229500	Duroc	famale	12	7	1	1	2	3	10.1	7
DDWSXX210109100	Duroc	famale	15	13	0	4	1	1	19.1	6
DDWSXX211237902	Duroc	famale	6	5	0	0	0	1	9.4	7
DDWSXX210A40100	Duroc	famale	15	13	2	1	2	0	18.3	8
DDWSXX212009300	Duroc	famale	7	7	1	0	0	0	11.74	8
DDWSXX210153706	Duroc	famale	12	11	2	0	0	1	13.16	8
DDWSXX211038600	Duroc	famale	13	11	2	0	0	2	19.2	9
DDWSXX212003104	Duroc	famale	7	7	0	0	0	0	14.4	8
DDWSXX212281502	Duroc	famale	14	11	1	1	1	2	18.2	7
DDWSXX211002308	Duroc	famale	11	9	2	0	1	1	10.7	7
DDWSXX212275706	Duroc	famale	12	10	1	1	0	2	12.7	9
DDWSXX213360506	Duroc	famale	9	8	0	0	0	1	11.4	9
DDWSXX212348104	Duroc	famale	7	6	0	1	1	0	10.1	7
DDWSXX211055404	Duroc	famale	10	10	1	0	0	0	14.4	7
DDWSXX212300404	Duroc	famale	10	9	0	0	0	1	17.1	8
DDWSXX211443304	Duroc	famale	10	9	1	0	0	1	15.1	7
DDWSXX212041002	Duroc	famale	11	11	2	0	0	0	18.7	8
DDWSXX211237700	Duroc	famale	8	6	1	0	2	0	9	7
DDWSXX212360000	Duroc	famale	10	10	0	1	0	0	13.1	8
DDWSXX211279902	Duroc	famale	5	4	0	0	0	1	8.2	5
DDWSXX212262500	Duroc	famale	12	11	1	0	1	0	16.1	6
DDWSXX212300400	Duroc	famale	9	8	0	1	0	1	13.1	7
DDWSXX212000602	Duroc	famale	7	6	1	0	0	1	11.4	5
DDWSXX212049004	Duroc	famale	6	6	0	0	0	0	10.7	8
DDWSXX212303308	Duroc	famale	8	8	0	0	0	0	13.5	8
DDWSXX210179902	Duroc	famale	11	10	0	0	0	1	17.4	8
DDWSXX212289102	Duroc	famale	12	11	1	3	1	0	10	6
DDWSXX212042704	Duroc	famale	12	11	0	3	1	0	21	8
DDWSXX210A40600	Duroc	famale	7	7	0	0	0	0	14.4	8
DDWSXX210171504	Duroc	famale	10	9	0	0	1	0	15	7
DDWSXX211013004	Duroc	famale	8	8	0	0	0	0	12.6	6
DDWSXX210166406	Duroc	famale	11	7	1	0	2	2	10.3	8
DDWSXX212324200	Duroc	famale	10	10	1	0	0	0	15.1	8
DDWSXX212050608	Duroc	famale	9	8	0	0	0	1	14.9	8
DDWSXX211265710	Duroc	famale	12	10	0	0	0	2	16.1	7
DDWSXX212334406	Duroc	famale	9	0	0	0	0	9		6
DDWSXX212055710	Duroc	famale	10	9	1	0	1	0	14.1	8
DDWSXX212330200	Duroc	famale	9	9	3	0	0	0	12.3	7
DDWSXX213005104	Duroc	famale	7	6	0	0	0	1	9.3	8
DDWSXX211258800	Duroc	famale	10	8	0	0	2	0	14.1	7
DDWSXX211310604	Duroc	famale	11	9	0	1	0	2	17.7	7
DDWSXX211344906	Duroc	famale	12	12	1	1	0	0	19.6	8
DDWSXX210182202	Duroc	famale	10	5	0	1	3	2	7.3	6
DDWSXX211024002	Duroc	famale	12	12	2	1	0	0	11.7	8
DDWSXX212264700	Duroc	famale	4	4	0	0	0	0	6.3	7
DDWSXX210180200	Duroc	famale	10	10	1	0	0	0	14.7	8
DDWSXX212251902	Duroc	famale	9	9	0	1	0	0	14.6	8
DDWSXX212227506	Duroc	famale	9	9	1	1	0	0	11.8	7
DDWSXX212056800	Duroc	famale	11	10	1	0	0	1	13.7	8
DDWSXX212254300	Duroc	famale	10	8	1	0	1	1	14.1	8
DDWSXX212294302	Duroc	famale	10	9	0	0	0	1	16.4	9
DDWSXX212070800	Duroc	famale	11	11	0	0	0	0	18.4	10
DDWSXX212041002	Duroc	famale	13	13	2	0	0	0	18.4	9
DDWSXX210179902	Duroc	famale	10	9	0	1	0	1	14.8	8
DDWSXX212264506	Duroc	famale	9	7	0	0	0	2	12.2	7
DDWSXX211023408	Duroc	famale	10	10	1	0	0	0	13.7	6
DDWSXX212292902	Duroc	famale	10	9	1	0	1	0	15	8
DDWSXX212262100	Duroc	famale	7	7	0	0	0	0	12.8	9
DDWSXX211029410	Duroc	famale	11	11	3	1	0	0	17.9	7
DDWSXX211412208	Duroc	famale	10	10	0	1	0	0	19.5	9
DDWSXX211207908	Duroc	famale	12	12	1	2	0	0	19.9	7
DDWSXX211417202	Duroc	famale	11	8	0	0	0	3	13.1	8
DDWSXX211215404	Duroc	famale	11	11	0	4	0	0	18.8	7
DDWSXX212289206	Duroc	famale	9	9	2	0	0	0	10.9	5
DDWSXX212056502	Duroc	famale	10	10	0	0	0	0	19.5	9
DDWSXX211000402	Duroc	famale	11	11	1	1	0	0	15.7	9
DDWSXX213302406	Duroc	famale	13	12	0	0	1	0	15.7	8
DDWSXX212010602	Duroc	famale	12	12	0	0	0	0	18.8	9
DDWSXX212279102	Duroc	famale	12	12	0	3	0	0	14	9
DDWSXX212205806	Duroc	famale	7	6	0	1	1	0	12	7
DDWSXX212003104	Duroc	famale	10	10	1	0	0	0	14.8	7
DDWSXX212312700	Duroc	famale	9	9	0	0	0	0	13.8	8
DDWSXX210128304	Duroc	famale	8	8	0	0	0	0	14	8
DDWSXX211023408	Duroc	famale	9	9	0	1	0	0	15.2	6
DDWSXX211303710	Duroc	famale	3	2	0	0	1	0	4.4	8
DDWSXX211251108	Duroc	famale	6	6	0	0	0	0	11.5	8
DDWSXX212319400	Duroc	famale	14	12	0	1	1	1	19.2	8
DDWSXX212066100	Duroc	famale	6	6	0	0	0	0	10.3	7
DDWSXX211233302	Duroc	famale	10	10	0	0	0	0	15.9	8
DDWSXX211221004	Duroc	famale	8	7	0	0	0	1	14.3	7
DDWSXX212343102	Duroc	famale	10	6	0	1	2	2	8.4	6
DDWSXX212323900	Duroc	famale	11	10	1	1	1	0	17.1	9
DDWSXX212045200	Duroc	famale	9	8	0	0	0	1	11.4	8
DDWSXX210179302	Duroc	famale	6	6	0	0	0	0	9	6
DDWSXX212269102	Duroc	famale	9	6	1	1	0	3	8.3	6
DDWSXX212354204	Duroc	famale	12	12	1	2	0	0	14.1	9
DDWSXX212028102	Duroc	famale	9	8	0	0	1	0	14.2	8
DDWSXX212300404	Duroc	famale	5	5	0	0	0	0	11.7	8
DDWSXX213355400	Duroc	famale	9	9	1	0	0	0	13	7
DDWSXX212009300	Duroc	famale	13	8	0	2	5	0	10.1	8
DDWSXX212336502	Duroc	famale	10	7	0	0	1	2	10.8	6
DDWSXX212281408	Duroc	famale	5	5	0	0	0	0	9.1	8
DDWSXX212020802	Duroc	famale	10	10	1	0	0	0	17.1	9
DDWSXX212067900	Duroc	famale	11	10	0	0	1	0	16.1	9
DDWSXX210177402	Duroc	famale	13	12	1	2	1	0	23.8	8
DDWSXX212048706	Duroc	famale	14	12	0	6	2	0	17.3	8
DDWSXX211246402	Duroc	famale	7	6	0	0	0	1		8
DDWSXX212254300	Duroc	famale	12	11	1	0	1	0	18.4	9
DDWSXX212047704	Duroc	famale	11	9	1	0	1	1	13.1	8
DDWSXX212026700	Duroc	famale	8	7	0	0	1	0	12.7	8
DDWSXX211055800	Duroc	famale	8	8	0	0	0	0	14.9	7
DDWSXX211004302	Duroc	famale	9	7	0	0	2	0	11.1	7
DDWSXX211049308	Duroc	famale	13	10	0	2	2	1	10.7	8
DDWSXX212033100	Duroc	famale	6	6	0	1	0	0	8.5	7
DDWSXX211254900	Duroc	famale	6	6	0	0	0	0	10.2	9
DDWSXX212223402	Duroc	famale	14	14	0	5	0	0	23.4	8
DDWSXX210172206	Duroc	famale	11	9	1	0	0	2	15.4	8
DDWSXX210A02602	Duroc	famale	10	8	0	0	1	1	13.8	8
DDWSXX212256204	Duroc	famale	8	8	0	1	0	0	13.3	9
DDWSXX212048210	Duroc	famale	7	7	0	0	0	0	11.9	7
DDWSXX212238202	Duroc	famale	9	9	0	1	0	0	14.6	9
DDWSXX211268206	Duroc	famale	10	10	2	0	0	0	15.6	8
DDWSXX211251108	Duroc	famale	11	10	1	0	0	1		8
DDWSXX211309404	Duroc	famale	15	12	0	0	0	3	19.8	8
DDWSXX212202700	Duroc	famale	14	13	0	1	1	0	23.1	8
DDWSXX211296108	Duroc	famale	8	7	1	1	1	0	12.1	7
DDWSXX210150502	Duroc	famale	9	8	0	0	0	1	16.7	8
DDWSXX210081602	Duroc	famale	10	10	1	1	0	0	16.2	8
DDWSXX212299004	Duroc	famale	8	8	0	0	0	0	13.7	9
DDWSXX211413604	Duroc	famale	12	11	0	0	0	1	17	8
DDWSXX212305000	Duroc	famale	11	10	0	1	0	1	18.7	9
DDWSXX212305000	Duroc	famale	10	8	0	0	1	1	13.8	8
DDWSXX212303500	Duroc	famale	8	8	0	0	0	0	15.7	8
DDWSXX211025400	Duroc	famale	9	8	0	1	0	1	14.1	7
DDWSXX213000406	Duroc	famale	7	7	0	0	0	0	11.6	0
DDWSXX212048210	Duroc	famale	8	8	0	0	0	0	12.2	7
DDWSXX212343102	Duroc	famale	13	12	1	2	0	1	17.3	9
DDWSXX212345602	Duroc	famale	7	7	0	0	0	0	16.7	9
DDWSXX213302302	Duroc	famale	3	3	0	0	0	0	5.4	8
DDWSXX212212102	Duroc	famale	7	6	1	0	0	1	9.6	8
DDWSXX210080500	Duroc	famale	4	4	0	0	0	0	7.6	4
DDWSXX210081106	Duroc	famale	11	10	0	0	1	0	13.1	8
DDWSXX212201304	Duroc	famale	4	4	0	1	0	0	5.6	7
DDWSXX210153000	Duroc	famale	9	9	0	0	0	0	16.5	7
DDWSXX212011100	Duroc	famale	9	8	0	0	0	1	14.4	9
DDWSXX212252600	Duroc	famale	11	11	1	1	0	0	14.6	9
DDWSXX212256204	Duroc	famale	8	7	0	0	1	0	14.3	9
DDWSXX213020102	Duroc	famale	10	10	0	0	0	0	14.9	9
DDWSXX212348206	Duroc	famale	10	10	0	0	0	0	17.1	8
DDWSXX212042704	Duroc	famale	10	9	0	0	0	1	17.6	9
DDWSXX212213602	Duroc	famale	13	11	0	0	1	1	18.6	11
DDWSXX212055710	Duroc	famale	12	10	0	0	1	1	16.8	7
DDWSXX213355006	Duroc	famale	9	9	0	0	0	0	14.5	4
DDWSXX211246402	Duroc	famale	11	11	1	0	0	0	22.1	8
DDWSXX212052400	Duroc	famale	9	9	0	0	0	0	15.8	9
DDWSXX211265500	Duroc	famale	9	8	0	0	1	0	13.9	8
DDWSXX213303204	Duroc	famale	12	12	0	4	0	0	18.4	9
DDWSXX212056800	Duroc	famale	12	12	0	0	0	0	19.6	9
DDWSXX211287704	Duroc	famale	11	11	1	0	0	0	16.8	9
DDWSXX212020400	Duroc	famale	12	12	0	0	0	0	19.1	8
DDWSXX210182012	Duroc	famale	11	10	1	0	1	0	17.1	9
DDWSXX212056502	Duroc	famale	10	9	0	0	0	1	18.3	9
DDWSXX211445200	Duroc	famale	11	9	0	1	0	2	16	8
DDWSXX212400500	Duroc	famale	9	9	0	0	0	0	15.2	9
DDWSXX212299004	Duroc	famale	7	7	0	0	0	0	11.1	8
DDWSXX212264700	Duroc	famale	7	7	0	0	0	0	10.3	7
DDWSXX213352504	Duroc	famale	7	7	0	0	0	0	11	8
DDWSXX212303500	Duroc	famale	9	2	2	0	4	3	1	0
DDWSXX212323706	Duroc	famale	6	6	0	0	0	0	13.1	8
DDWSXX211034700	Duroc	famale	9	8	0	0	1	0	10	8
DDWSXX212000602	Duroc	famale	8	7	0	0	1	0	12.5	8
DDWSXX211201602	Duroc	famale	9	8	1	1	0	1	10.6	8
DDWSXX213304202	Duroc	famale	10	7	0	2	2	1	9.9	9
DDWSXX212324200	Duroc	famale	10	9	0	1	0	1	16.7	8
DDWSXX212274502	Duroc	famale	11	11	0	1	0	0	15.4	8
DDWSXX211270806	Duroc	famale	15	13	0	1	2	0	20.9	8
DDWSXX211413604	Duroc	famale	12	12	0	1	0	0	19.6	7
DDWSXX212330200	Duroc	famale	6	6	0	0	0	0	11.8	7
DDWSXX212204404	Duroc	famale	9	9	1	0	0	0	14.2	9
DDWSXX210152004	Duroc	famale	9	9	0	1	0	0	19.8	8
DDWSXX212329402	Duroc	famale	10	9	0	0	1	0	16.7	9
DDWSXX212250602	Duroc	famale	6	5	0	0	1	0	10.2	7
DDWSXX212281202	Duroc	famale	11	10	1	2	1	0	17.8	8
DDWSXX211058902	Duroc	famale	10	9	0	1	0	1	14.6	7
DDWSXX213354600	Duroc	famale	10	2	0	0	1	7	2.4	8
DDWSXX210137702	Duroc	famale	12	10	0	0	2	0	15	7
DDWSXX211337204	Duroc	famale	10	10	0	1	0	0	12.7	8
DDWSXX212042704	Duroc	famale	12	12	1	0	0	0	17.2	9
DDWSXX212041002	Duroc	famale	9	9	1	0	0	0	11.6	9
DDWSXX211019200	Duroc	famale	8	8	0	2	0	0	11.5	5
DDWSXX211439008	Duroc	famale	13	13	2	0	0	0	17.7	8
DDWSXX212316904	Duroc	famale	15	15	0	2	0	0	24.9	9
DDWSXX212262500	Duroc	famale	8	7	0	0	0	1	19	8
DDWSXX212290600	Duroc	famale	11	11	2	1	0	0	14.9	10
DDWSXX213306304	Duroc	famale	12	12	0	0	0	0	17.8	9
DDWSXX213353900	Duroc	famale	7	6	0	1	0	1	8.6	9
DDWSXX213359004	Duroc	famale	10	8	0	0	0	2	14.9	9
DDWSXX211063208	Duroc	famale	7	0	0	0	7	0		3
DDWSXX212049004	Duroc	famale	10	6	0	0	3	1	8.8	3
DDWSXX212256706	Duroc	famale	13	12	1	0	1	0	19.5	9
DDWSXX211320900	Duroc	famale	8	7	0	0	1	0	10.2	6
DDWSXX212319400	Duroc	famale	12	11	0	0	1	0	17.5	8
DDWSXX213308004	Duroc	famale	9	9	0	0	0	0	14	10
DDWSXX212298508	Duroc	famale	8	7	0	0	1	0	14.8	9
DDWSXX212056600	Duroc	famale	9	9	0	2	0	0	15.2	9
DDWSXX212275006	Duroc	famale	9	8	0	0	1	0	15	8
DDWSXX213307304	Duroc	famale	11	11	1	0	0	0	13.9	10
DDWSXX211051900	Duroc	famale	8	8	0	0	0	0	11.6	8
DDWSXX212260000	Duroc	famale	4	4	0	0	0	0	9.2	9
DDWSXX211228406	Duroc	famale	11	11	0	1	0	0	23.7	7
DDWSXX211340200	Duroc	famale	14	12	0	1	2	0	19.9	9
DDWSXX213359208	Duroc	famale	9	7	0	0	0	2	12.1	9
DD-WSXX2-14-201902	Duroc	famale	6	6	0	0	0	0	8.7	7
DD-WSXX2-12-202500	Duroc	famale	10	10	0	1	0	0	16.4	8
DD-WSXX2-13-058406	Duroc	famale	9	8	0	0	1	0	14.9	8
DD-WSXX2-12-068002	Duroc	famale	12	12	0	0	0	0	17.7	9
DD-WSXX2-12-237406	Duroc	famale	8	6	0	1	2	0	9.4	8
DD-WSXX2-13-063310	Duroc	famale	7	6	0	0	1	0	14	6
DD-WSXX2-13-028904	Duroc	famale	11	11	0	0	0	0	18.4	10
DD-WSXX2-13-370604	Duroc	famale	20	18	4	1	1	1	18.2	8
DD-WSXX2-12-026904	Duroc	famale	12	11	0	1	0	1	19.2	8
DD-WSXX2-12-019102	Duroc	famale	8	8	0	1	0	0	12.2	8
DD-WSXX2-12-221006	Duroc	famale	13	12	1	2	1	0	15.7	9
DD-WSXX2-13-451804	Duroc	famale	9	9	0	0	0	0	14.8	8
DD-WSXX2-13-046702	Duroc	famale	6	6	0	0	0	0	10.4	7
DD-WSXX2-12-221006	Duroc	famale	12	11	1	0	1	0	22.4	8
DD-WSXX2-13-017604	Duroc	famale	11	9	1	0	2	0	15.3	7
DD-WSXX2-11-036400	Duroc	famale	13	12	0	1	1	0	17.3	7
DD-WSXX2-11-344106	Duroc	famale	11	11	0	3	0	0	19.6	7
DD-WSXX2-12-244702	Duroc	famale	12	8	0	1	4	0	12.2	7
DD-WSXX2-12-311004	Duroc	famale	10	10	0	1	0	0	23.4	8
DD-WSXX2-11-058500	Duroc	famale	8	6	1	0	1	1	6.3	7
DD-WSXX2-13-023700	Duroc	famale	10	8	1	2	1	1	12.4	9
DD-WSXX2-13-051004	Duroc	famale	5	4	0	0	1	0	7.2	7
DD-WSXX2-12-044700	Duroc	famale	12	11	1	0	0	1	14.3	8
DD-WSXX2-13-315512	Duroc	famale	9	9	0	1	0	0	16	8
DD-WSXX2-12-044700	Duroc	famale	5	4	0	1	0	1	4.9	8
DD-WSXX2-12-068402	Duroc	famale	9	8	0	1	0	1	14.8	8
DD-WSXX2-12-240108	Duroc	famale	17	15	2	2	1	1	17.6	9
DD-WSXX2-12-321704	Duroc	famale	7	4	0	0	3	0	6.1	9
DD-WSXX2-11-307406	Duroc	famale	7	7	0	0	0	0	15.9	8
DD-WSXX2-11-333002	Duroc	famale	11	10	0	0	0	1	16.7	7
DD-WSXX2-11-445604	Duroc	famale	13	11	1	2	0	2	15.2	3
DD-WSXX2-12-335006	Duroc	famale	10	9	0	0	1	0	14.1	8
DD-WSXX2-13-044504	Duroc	famale	8	8	0	0	0	0	13.3	7
DD-WSXX2-13-458206	Duroc	famale	9	9	0	0	0	0	15.4	8
DD-WSXX2-11-038800	Duroc	famale	8	6	0	1	1	1	11.6	5
DD-WSXX2-13-026004	Duroc	famale	11	9	0	1	2	0	21.3	8
DD-WSXX2-13-451602	Duroc	famale	12	12	0	0	0	0	18	8
DD-WSXX2-12-275802	Duroc	famale	12	12	0	0	0	0	20.1	8
DD-WSXX2-11-409600	Duroc	famale	10	10	0	1	0	0	16.7	7
DD-WSXX2-12-011606	Duroc	famale	14	11	1	0	3	0	22.6	9
DD-WSXX2-11-421104	Duroc	famale	12	11	0	1	1	0	19.1	7
DD-WSXX2-11-260602	Duroc	famale	9	7	0	0	2	0	10.9	8
DD-WSXX2-12-334910	Duroc	famale	13	11	0	0	0	2	16.5	10
DD-WSXX2-12-290200	Duroc	famale	8	8	0	0	0	0	17.6	8
DD-WSXX2-12-334906	Duroc	famale	11	1	0	0	4	6	1.2	8
DD-WSXX2-12-051602	Duroc	famale	8	8	0	0	0	0	12	8
DD-WSXX2-11-443308	Duroc	famale	7	7	0	1	0	0	15.7	7
DD-WSXX2-11-054602	Duroc	famale	12	12	1	0	0	0	16.1	7
DD-WSXX2-12-289404	Duroc	famale	10	10	0	0	0	0	20.8	8
DD-WSXX2-13-067610	Duroc	famale	12	12	0	2	0	0	18.2	7
DD-WSXX2-12-302200	Duroc	famale	12	11	0	0	1	0	16.7	9
DD-WSXX2-13-315100	Duroc	famale	10	10	0	0	0	0	22.3	9
DD-WSXX2-11-015002	Duroc	famale	8	7	1	0	0	1	9.8	8
DD-WSXX2-12-332106	Duroc	famale	8	8	0	0	0	0	17.1	8
DD-WSXX2-11-058702	Duroc	famale	4	4	0	0	0	0	8.9	8
DD-WSXX2-11-026704	Duroc	famale	16	15	2	1	1	0	23.5	8
DD-WSXX2-12-305212	Duroc	famale	14	14	0	2	0	0	26.4	8
DD-WSXX2-12-269402	Duroc	famale	6	4	0	1	2	0	4.4	8
DD-WSXX2-11-266002	Duroc	famale	6	6	0	0	0	0	10.1	8
DD-WSXX2-12-352500	Duroc	famale	12	11	1	0	1	0	15.6	8
DD-WSXX2-12-305314	Duroc	famale	11	10	0	1	1	0	14.1	9
DD-WSXX2-13-315100	Duroc	famale	9	6	0	0	2	1	10.6	8
DD-WSXX2-13-462806	Duroc	famale	10	10	0	0	0	0	14.9	8
DD-WSXX2-13-453500	Duroc	famale	13	11	0	0	2	0	18	8
DD-WSXX2-11-270810	Duroc	famale	12	9	0	0	3	0	14.1	7
DD-WSXX2-13-456306	Duroc	famale	9	8	0	0	0	1	13.1	8
DD-WSXX2-12-038808	Duroc	famale	2	2	0	0	0	0	4.2	7
DD-WSXX2-13-366604	Duroc	famale	11	9	0	0	1	1	17	8
DD-WSXX2-13-026606	Duroc	famale	6	6	0	0	0	0	13.1	8
DD-WSXX2-13-015104	Duroc	famale	11	10	1	0	0	1	14.1	8
DD-WSXX2-11-421304	Duroc	famale	13	10	0	1	2	1	16.6	7
DD-WSXX2-11-421304	Duroc	famale	12	12	1	0	0	0	16.7	10
DD-WSXX2-11-420706	Duroc	famale	11	11	1	0	0	0	15.7	8
DD-WSXX2-11-334310	Duroc	famale	9	8	0	0	0	1	13.4	7
DD-WSXX2-13-023206	Duroc	famale	9	8	1	1	1	0	10.6	8
DD-WSXX2-13-364802	Duroc	famale	10	10	0	0	0	0	14.4	8
DD-WSXX2-13-005002	Duroc	famale	15	13	0	2	1	1	20.7	9
DD-WSXX2-12-238904	Duroc	famale	12	10	0	0	1	1	18.6	9
DD-WSXX2-12-360500	Duroc	famale	13	11	0	1	0	2	18.3	10
DD-WSXX2-11-421402	Duroc	famale	12	11	0	1	1	0	23.3	8
DD-WSXX2-11-270810	Duroc	famale	11	8	0	0	1	2	15.6	5
DD-WSXX2-13-026606	Duroc	famale	8	6	0	1	2	0	12.5	6
DD-WSXX2-12-272102	Duroc	famale	12	10	0	0	1	1	21.1	6
DD-WSXX2-13-002904	Duroc	famale	10	10	0	0	0	0	26.5	9
DD-WSXX2-12-236202	Duroc	famale	10	8	0	0	0	2	15.3	8
DD-WSXX2-12-071604	Duroc	famale	12	10	0	1	1	1	14.8	9
DD-WSXX2-12-244800	Duroc	famale	12	10	0	1	0	2	16	8
DD-WSXX2-13-351702	Duroc	famale	11	11	0	0	0	0	19.6	8
DD-WSXX2-12-217210	Duroc	famale	12	11	0	1	1	0	16.8	8
DD-WSXX2-13-023602	Duroc	famale	10	8	0	0	0	2	12.5	9
DD-WSXX2-12-041500	Duroc	famale	12	9	0	1	0	3	13.2	7
DD-WSXX2-11-428504	Duroc	famale	13	11	0	1	1	1	14.9	7
DD-WSXX2-12-043308	Duroc	famale	10	8	0	0	0	2	17.6	8
DD-WSXX2-12-232806	Duroc	famale	8	6	0	0	2	0	10.1	8
DD-WSXX2-12-233606	Duroc	famale	11	7	0	0	2	2	15.6	7
DD-WSXX2-12-023802	Duroc	famale	9	8	2	0	0	1	13.6	8
DD-WSXX2-11-218808	Duroc	famale	7	6	0	0	1	0	9.5	7
DD-WSXX2-11-342216	Duroc	famale	14	14	1	0	0	0	19.1	9
DD-WSXX2-11-421304	Duroc	famale	14	12	1	1	2	0	18.4	8
DD-WSXX2-12-343900	Duroc	famale	13	13	0	0	0	0	22.9	8
DD-WSXX2-13-355808	Duroc	famale	9	9	0	1	0	0	14.1	9
DD-WSXX2-13-055400	Duroc	famale	10	9	2	3	0	1	11.1	8
DD-WSXX2-12-350800	Duroc	famale	2	2	0	0	0	0	5.1	8
DD-WSXX2-12-041504	Duroc	famale	12	12	1	0	0	0	16.7	9
DD-WSXX2-12-281106	Duroc	famale	7	7	0	0	0	0	12.5	8
DD-WSXX2-12-069800	Duroc	famale	10	7	0	0	1	2	11.6	8
DD-WSXX2-12-277600	Duroc	famale	9	9	1	0	0	0	15.6	9
DD-WSXX2-12-014302	Duroc	famale	11	9	0	1	0	2	17	8
DD-WSXX2-12-345600	Duroc	famale	13	11	0	0	0	2	19.2	8
DD-WSXX2-13-366604	Duroc	famale	13	13	3	0	0	0	15.6	9
DD-WSXX2-12-282302	Duroc	famale	13	11	1	0	0	2	19.4	8
DD-WSXX2-12-048204	Duroc	famale	14	2	0	0	0	12	2.6	8
DD-WSXX2-11-261500	Duroc	famale	12	11	1	0	1	0	20.9	8
DD-WSXX2-11-245704	Duroc	famale	13	5	0	0	3	5	10.9	8
DD-WSXX2-11-258202	Duroc	famale	6	6	0	0	0	0	12.1	8
DD-WSXX2-12-237700	Duroc	famale	14	14	1	1	0	0	18.1	8
DD-WSXX2-11-334710	Duroc	famale	9	6	0	0	2	1	10.8	8
DD-WSXX2-12-029102	Duroc	famale	11	10	0	0	1	0	19.4	7
DD-WSXX2-13-310908	Duroc	famale	11	10	0	4	0	1	13.3	8
DD-WSXX2-12-222506	Duroc	famale	11	10	0	0	0	1	16.3	8
DD-WSXX2-12-231600	Duroc	famale	9	9	0	0	0	0	18.3	7
DD-WSXX2-11-054406	Duroc	famale	13	11	1	0	1	1	17.4	7
DD-WSXX2-13-056506	Duroc	famale	8	7	0	0	1	0	11.7	7
DD-WSXX2-13-315500	Duroc	famale	7	7	0	0	0	0	12.5	7
DD-WSXX2-13-005002	Duroc	famale	12	12	0	1	0	0	20.7	10
DD-WSXX2-12-330400	Duroc	famale	9	8	0	0	1	0	12.6	8
DD-WSXX2-12-345600	Duroc	famale	10	10	0	1	0	0	21	8
DD-WSXX2-13-450506	Duroc	famale	6	6	0	0	0	0	16.9	8
DD-WSXX2-13-355808	Duroc	famale	10	9	0	0	1	0	18.1	9
DD-WSXX2-11-341100	Duroc	famale	6	6	0	0	0	0	13.6	8
DD-WSXX2-13-038202	Duroc	famale	13	13	2	0	0	0	14.8	9
DD-WSXX2-12-253402	Duroc	famale	8	8	0	0	0	0	16.9	7
DD-WSXX2-13-367810	Duroc	famale	5	5	0	0	0	0	11.1	8
DD-WSXX2-12-338900	Duroc	famale	12	11	1	0	0	1	14.8	8
DD-WSXX2-12-338900	Duroc	famale	7	6	1	0	1	0	7.1	9
DD-WSXX2-13-370502	Duroc	famale	8	8	0	0	0	0	16.7	8
DD-WSXX2-13-006904	Duroc	famale	10	10	0	0	0	0	18.2	8
DD-WSXX2-12-253606	Duroc	famale	18	11	2	0	5	2	15.2	9
DD-WSXX2-13-458002	Duroc	famale	11	11	2	0	0	0	16.5	9
DD-WSXX2-12-352500	Duroc	famale	11	10	0	0	1	0	17.5	8
DD-WSXX2-11-054406	Duroc	famale	9	9	2	0	0	0	13.5	7
DD-WSXX2-12-361800	Duroc	famale	7	6	0	0	0	1	10.1	8
DD-WSXX2-12-323800	Duroc	famale	9	9	0	0	0	0	14.2	7
DD-WSXX2-13-300208	Duroc	famale	5	5	0	0	0	0	11.8	8
DD-WSXX2-13-000900	Duroc	famale	4	4	0	0	0	0	8	8
DD-WSXX2-13-310502	Duroc	famale	11	11	1	0	0	0	15.4	10
DD-WSXX2-11-034700	Duroc	famale	12	8	0	0	3	1	11.9	7
DD-WSXX2-13-027902	Duroc	famale	9	9	0	0	0	0	18.6	7
DD-WSXX2-12-355504	Duroc	famale	5	5	0	0	0	0	8.1	8
DD-WSXX2-13-309902	Duroc	famale	3	3	0	0	0	0	6.7	5
DD-WSXX2-13-452302	Duroc	famale	12	11	0	0	1	0	19.9	10
DD-WSXX2-13-002904	Duroc	famale	12	11	1	0	1	0	21.2	10
DD-WSXX2-13-315402	Duroc	famale	2	2	0	0	0	0	4.9	7
DD-WSXX2-13-303202	Duroc	famale	11	11	0	1	0	0	18.5	9
DD-WSXX2-13-458600	Duroc	famale	11	11	1	0	0	0	18.7	10
DD-WSXX2-12-353400	Duroc	famale	10	7	0	0	0	3	13.5	7
DD-WSXX2-13-318900	Duroc	famale	9	9	0	0	0	0	15.7	8
DD-WSXX2-12-010702	Duroc	famale	8	7	0	0	1	0	14.1	7
DD-WSXX2-11-402904	Duroc	famale	13	12	0	1	1	0	18.4	9
DD-WSXX2-13-303406	Duroc	famale	6	6	0	0	0	0	13	8
DD-WSXX2-13-455100	Duroc	famale	7	7	0	1	0	0	18.1	9
DD-WSXX2-11-428504	Duroc	famale	11	11	1	0	0	0	21.2	8
DD-WSXX2-12-341506	Duroc	famale	9	9	0	0	0	0	14.6	8
DD-WSXX2-14-203002	Duroc	famale	12	11	1	1	0	1	15.5	9
DD-WSXX2-13-454200	Duroc	famale	11	10	0	0	1	0	16.4	10
DD-WSXX2-13-301804	Duroc	famale	9	8	0	1	0	1	12.9	9
DD-WSXX2-13-452200	Duroc	famale	9	8	0	0	1	0	13.5	7
DD-WSXX2-11-242706	Duroc	famale	9	8	0	0	0	1	16.1	7
DD-WSXX2-13-051002	Duroc	famale	12	12	0	0	0	0	19.1	7
DD-WSXX2-13-051800	Duroc	famale	9	8	1	0	0	1	12	9
DD-WSXX2-12-233606	Duroc	famale	8	8	0	0	0	0	13.2	8
DD-WSXX2-14-210002	Duroc	famale	12	12	3	0	0	0	14.9	7
DD-WSXX2-12-292802	Duroc	famale	13	12	2	1	0	1	17.1	7
DD-WSXX2-13-465902	Duroc	famale	7	7	0	0	0	0	11.5	7
DD-WSXX2-12-355800	Duroc	famale	7	1	0	0	5	1	1.6	0
DD-WSXX2-11-422200	Duroc	famale	15	8	0	2	7	0	10.5	8
DD-WSXX2-12-069802	Duroc	famale	6	3	0	0	2	1	7.2	8
DD-WSXX2-13-003202	Duroc	famale	13	12	1	1	0	1	28.6	9
DD-WSXX2-13-450300	Duroc	famale	11	10	0	0	1	0	19	8
DD-WSXX2-12-285600	Duroc	famale	10	10	0	0	0	0	19.4	8
DD-WSXX2-13-002206	Duroc	famale	10	9	0	0	0	1	15.1	9
DD-WSXX2-11-334710	Duroc	famale	10	7	0	0	2	1	11	0
DD-WSXX2-11-066300	Duroc	famale	12	12	0	3	0	0	20.4	8
DD-WSXX2-13-453104	Duroc	famale	10	7	0	0	3	0	11	0
DD-WSXX2-11-257814	Duroc	famale	11	9	0	0	1	1	17.9	9
DD-WSXX2-12-285600	Duroc	famale	8	8	0	0	0	0	19	8
DD-WSXX2-12-326502	Duroc	famale	9	9	0	0	0	0	15.6	9
DD-WSXX2-13-025104	Duroc	famale	10	8	0	1	1	1	10.6	8
DD-WSXX2-12-020508	Duroc	famale	5	5	0	0	0	0	11.9	8
DD-WSXX2-13-002908	Duroc	famale	10	9	0	0	1	0	17.5	8
DD-WSXX2-13-364100	Duroc	famale	7	7	0	0	0	0	11.2	9
DD-WSXX2-12-038500	Duroc	famale	8	8	0	0	0	0	12.4	9
DD-WSXX2-12-253402	Duroc	famale	10	10	0	0	0	0	18.7	8
DD-WSXX2-13-010806	Duroc	famale	8	6	0	1	1	1	7.7	5
DD-WSXX2-12-202406	Duroc	famale	8	6	1	3	1	1	8.4	6
DD-WSXX2-12-243100	Duroc	famale	11	11	0	3	0	0	16.6	8
DD-WSXX2-11-438100	Duroc	famale	13	13	1	1	0	0	19.6	7
DD-WSXX2-11-229302	Duroc	famale	14	10	0	0	2	2	16.1	6
DD-WSXX2-12-240206	Duroc	famale	11	9	0	0	1	1	14.1	8
DD-WSXX2-12-206802	Duroc	famale	15	14	0	0	1	0	19.4	8
DD-WSXX2-13-018702	Duroc	famale	8	8	0	0	0	0	11.5	9
DD-WSXX2-11-054604	Duroc	famale	13	11	1	1	0	2	14.2	9
DD-WSXX2-11-239604	Duroc	famale	11	10	0	0	0	1	16.6	7
DD-WSXX2-11-066602	Duroc	famale	3	3	0	0	0	0	10.2	7
DD-WSXX2-10-182202	Duroc	famale	11	7	1	0	2	2	11.3	6
DD-WSXX2-12-009300	Duroc	famale	11	11	1	2	0	0	18.3	8
DD-WSXX2-13-027402	Duroc	famale	10	6	0	0	4	0	7.9	8
DD-WSXX2-13-300202	Duroc	famale	8	8	0	0	0	0	12.2	7
DD-WSXX2-12-343604	Duroc	famale	13	12	0	3	1	0	17.8	9
DD-WSXX2-12-236202	Duroc	famale	10	6	0	1	0	4	9.8	6
DD-WSXX2-13-455408	Duroc	famale	10	10	0	0	0	0	14.7	9
DD-WSXX2-11-337604	Duroc	famale	10	9	2	0	1	0	11.3	7
DD-WSXX2-12-018802	Duroc	famale	12	11	1	0	0	1	21.4	9
DD-WSXX2-11-242708	Duroc	famale	6	6	0	0	0	0	9.9	9
DD-WSXX2-13-309602	Duroc	famale	13	11	0	0	1	1	15.9	8
DD-WSXX2-11-312506	Duroc	famale	12	8	1	0	4	0	11.2	0
DD-WSXX2-13-002702	Duroc	famale	5	5	1	1	0	0	6.8	10
DD-WSXX2-12-052608	Duroc	famale	9	7	0	0	0	2	14.8	7
DD-WSXX2-13-009304	Duroc	famale	9	9	0	0	0	0	12.2	7
DD-WSXX2-12-055704	Duroc	famale	9	7	0	0	2	0	12.3	8
DD-WSXX2-11-255904	Duroc	famale	7	7	0	0	0	0	15.5	7
DD-WSXX2-12-320200	Duroc	famale	16	15	2	0	0	1	19.8	9
DD-WSXX2-11-334904	Duroc	famale	9	9	1	0	0	0	13.9	7
DD-WSXX2-13-025204	Duroc	famale	8	7	0	0	1	0	10.8	10
DD-WSXX2-13-362000	Duroc	famale	9	8	0	0	0	1	11.9	8
DD-WSXX2-13-310804	Duroc	famale	12	4	2	0	6	2	4.6	9
DD-WSXX2-11-055504	Duroc	famale	9	9	0	0	0	0	14.6	7
DD-WSXX2-12-014806	Duroc	famale	10	7	1	0	2	1	11	8
DD-WSXX2-11-009506	Duroc	famale	11	9	0	0	2	0	19.3	7
DD-WSXX2-11-438002	Duroc	famale	9	7	0	0	1	1	16.2	6
DD-WSXX2-12-028506	Duroc	famale	11	10	0	0	0	1	17.3	8
DD-WSXX2-13-023302	Duroc	famale	10	9	0	0	0	1	16.3	9
DD-WSXX2-12-278004	Duroc	famale	11	11	0	0	0	0	17.6	8
DD-WSXX2-13-310602	Duroc	famale	10	9	1	1	1	0	10.8	9
DD-WSXX2-12-302300	Duroc	famale	7	7	0	1	0	0	11.9	8
DD-WSXX2-10-148002	Duroc	famale	6	6	0	0	0	0	15.2	7
DD-WSXX2-12-045402	Duroc	famale	13	13	1	0	0	0	21.2	9
DD-WSXX2-12-281904	Duroc	famale	14	12	0	0	1	1	30.1	7
DD-WSXX2-12-067302	Duroc	famale	11	11	0	0	0	0	17.3	8
DD-WSXX2-12-023404	Duroc	famale	11	11	0	0	0	0	25.4	8
DD-WSXX2-13-350000	Duroc	famale	11	11	0	2	0	0	18.3	9
DD-WSXX2-13-013700	Duroc	famale	8	8	0	0	0	0	12.3	8
DD-WSXX2-11-317402	Duroc	famale	12	12	1	1	0	0	21.6	10
DD-WSXX2-13-015402	Duroc	famale	9	8	0	0	1	0	10.5	9
DD-WSXX2-13-368200	Duroc	famale	7	5	0	0	0	2	9.8	9
DD-WSXX2-11-066402	Duroc	famale	16	4	0	2	12	0	2.3	0
DD-WSXX2-12-208902	Duroc	famale	8	8	1	0	0	0	10.6	8
DD-WSXX2-12-354108	Duroc	famale	14	12	0	2	0	2	18.3	8
DD-WSXX2-11-334308	Duroc	famale	13	11	0	0	0	2	21.1	8
DD-WSXX2-12-347206	Duroc	famale	10	9	0	0	1	0	7	9
DD-WSXX2-12-043302	Duroc	famale	9	9	0	0	0	0	14.2	8
DD-WSXX2-11-037304	Duroc	famale	7	5	0	0	1	1	7.1	7
DD-WSXX2-11-217908	Duroc	famale	12	12	0	0	0	0	17.4	5
DD-WSXX2-13-009502	Duroc	famale	11	10	0	1	0	1	19.2	8
DD-WSXX2-11-319500	Duroc	famale	12	9	0	1	2	1	12.9	7
DD-WSXX2-12-288504	Duroc	famale	14	10	0	0	4	0	15.2	7
DD-WSXX2-10-186406	Duroc	famale	7	6	1	0	1	0	6.8	4
DD-WSXX2-13-456900	Duroc	famale	10	10	0	1	0	0	15.1	9
DD-WSXX2-13-455408	Duroc	famale	8	8	0	0	0	0	12.7	8
DD-WSXX2-12-204400	Duroc	famale	7	7	0	1	0	0	14.1	9
DD-WSXX2-13-067000	Duroc	famale	9	9	0	1	0	0	18.7	8
DD-WSXX2-11-432702	Duroc	famale	4	4	0	0	0	0	6.6	7
DD-WSXX2-11-422600	Duroc	famale	3	2	1	0	1	0	2.5	6
DD-WSXX2-11-337604	Duroc	famale	10	9	0	0	1	0	12.7	8
DD-WSXX2-12-029102	Duroc	famale	10	3	0	1	5	2	4.6	7
DD-WSXX2-13-006904	Duroc	famale	12	12	0	0	0	0	21.2	10
DD-WSXX2-12-023404	Duroc	famale	11	11	1	1	0	0	15.8	8
DD-WSXX2-13-463904	Duroc	famale	11	10	0	1	0	1	12.2	0
DD-WSXX2-11-010606	Duroc	famale	8	8	1	0	0	0	13.9	7
DD-WSXX2-13-380510	Duroc	famale	10	10	0	0	0	0	16	9
DD-WSXX2-12-340612	Duroc	famale	12	10	0	0	0	2	15.1	8
DD-WSXX2-12-315600	Duroc	famale	14	10	0	0	2	2	17.2	8
DD-WSXX2-11-435406	Duroc	famale	11	10	0	0	0	1	15.6	8
DD-WSXX2-11-435406	Duroc	famale	10	8	0	0	1	1	11	6
DD-WSXX2-12-240106	Duroc	famale	10	10	0	1	0	0	20.4	8
DD-WSXX2-12-044608	Duroc	famale	11	10	0	0	0	1	14.8	8
DD-WSXX2-11-265712	Duroc	famale	13	12	0	0	0	1	20.4	8
DD-WSXX2-13-005502	Duroc	famale	9	9	0	0	0	0	16.9	8
DD-WSXX2-13-474410	Duroc	famale	4	4	0	0	0	0	7.1	9
DD-WSXX2-12-287908	Duroc	famale	12	10	0	0	1	1	17.2	12
DD-WSXX2-13-458408	Duroc	famale	9	9	1	0	0	0	13.1	8
DD-WSXX2-13-354102	Duroc	famale	10	9	2	0	1	0	14.9	8
DD-WSXX2-13-461804	Duroc	famale	13	12	1	0	0	1	17.2	8
DD-WSXX2-12-305000	Duroc	famale	10	10	2	0	0	0	13.2	8
DD-WSXX2-13-459106	Duroc	famale	11	10	0	1	0	1	19.5	7
DD-WSXX2-13-476410	Duroc	famale	10	10	0	0	0	0	18.4	9
DD-WSXX2-13-478708	Duroc	famale	9	9	0	0	0	0	15.1	9
DD-WSXX2-13-301306	Duroc	famale	7	7	0	0	0	0	16.2	9
DD-WSXX2-12-268102	Duroc	famale	12	11	1	1	1	0	21.7	8
DD-WSXX2-13-461104	Duroc	famale	5	5	0	1	0	0	8.4	9
DD-WSXX2-13-454002	Duroc	famale	11	11	0	1	0	0	17.8	8
DD-WSXX2-11-300606	Duroc	famale	13	10	0	1	0	3	14.6	8
DD-WSXX2-13-354102	Duroc	famale	14	14	1	1	0	0	23.9	9
DD-WSXX2-13-059800	Duroc	famale	12	12	1	2	0	0	13.4	8
DD-WSXX2-13-002908	Duroc	famale	13	11	0	3	1	1	20.8	10
DD-WSXX2-12-291502	Duroc	famale	12	11	1	1	1	0	24.9	8
DD-WSXX2-14-215606	Duroc	famale	9	9	1	1	0	0	10.1	7
DD-WSXX2-12-016006	Duroc	famale	8	8	0	2	0	0	18	8
DD-WSXX2-13-305104	Duroc	famale	9	9	1	1	0	0	12.4	9
DD-WSXX2-13-304206	Duroc	famale	7	7	0	1	0	0	9.8	9
DD-WSXX2-13-301306	Duroc	famale	12	11	0	0	1	0	19.2	9
DD-WSXX2-13-371208	Duroc	famale	9	9	0	0	0	0	14.8	7
DD-WSXX2-12-022706	Duroc	famale	11	10	2	0	1	0	12.3	8
DD-WSXX2-13-369706	Duroc	famale	14	13	0	1	1	0	20.2	9
DD-WSXX2-13-454804	Duroc	famale	13	11	1	0	1	1	14.4	9
DD-WSXX2-13-457800	Duroc	famale	10	9	0	0	1	0	14.6	9
DD-WSXX2-12-290806	Duroc	famale	11	11	0	0	0	0	21	7
DD-WSXX2-13-009204	Duroc	famale	10	9	0	0	1	0	14.6	9
DD-WSXX2-14-202302	Duroc	famale	11	8	0	1	1	2	12.7	7
DD-WSXX2-13-300404	Duroc	famale	10	10	0	0	0	0	14.2	8
DD-WSXX2-13-464110	Duroc	famale	8	8	0	0	0	0	17.2	7
DD-WSXX2-13-306002	Duroc	famale	9	9	1	1	0	0	17.2	7
DD-WSXX2-13-463500	Duroc	famale	10	10	0	0	0	0	15.3	9
DD-WSXX2-12-296800	Duroc	famale	10	8	1	0	1	1	12.5	7
DD-WSXX2-13-477602	Duroc	famale	12	12	2	0	0	0	14.7	10
DD-WSXX2-13-361902	Duroc	famale	10	10	2	0	0	0	12.7	6
DD-WSXX2-13-047602	Duroc	famale	9	9	0	0	0	0	14.1	8
DD-WSXX2-13-459806	Duroc	famale	10	10	0	0	0	0	17.8	8
DD-WSXX2-13-466108	Duroc	famale	9	9	0	1	0	0	15.9	9
DD-WSXX2-13-035002	Duroc	famale	11	11	0	0	0	0	14.9	8
DD-WSXX2-13-062700	Duroc	famale	8	7	0	0	1	0	11.9	7
DD-WSXX2-13-321006	Duroc	famale	7	6	0	0	0	1	12.1	8
DD-WSXX2-13-473300	Duroc	famale	12	12	1	0	0	0	15.7	9
DD-WSXX2-13-455404	Duroc	famale	10	9	0	0	0	1	16.4	9
DD-WSXX2-12-296402	Duroc	famale	13	11	1	2	0	2	16.6	8
DD-WSXX2-12-277602	Duroc	famale	12	12	0	2	0	0	17.5	7
DD-WSXX2-13-361706	Duroc	famale	3	3	1	0	0	0	5.5	8
DD-WSXX2-12-282410	Duroc	famale	10	10	0	0	0	0	20.9	8
DD-WSXX2-12-288902	Duroc	famale	10	8	0	0	2	0	17.2	8
DD-WSXX2-12-035604	Duroc	famale	15	13	1	0	2	0	17.9	8
DD-WSXX2-12-289206	Duroc	famale	5	5	0	2	0	0	10.3	8
DD-WSXX2-11-344906	Duroc	famale	5	5	0	0	0	0	11.5	8
DD-WSXX2-11-239110	Duroc	famale	8	8	0	1	0	0	11.3	7
DD-WSXX2-12-009300	Duroc	famale	10	9	0	1	0	1	17.6	7
DD-WSXX2-12-266202	Duroc	famale	7	7	0	0	0	0	14.6	8
DD-WSXX2-13-454804	Duroc	famale	12	12	0	0	0	0	17.1	10
DD-WSXX2-13-455400	Duroc	famale	12	12	0	0	0	0	19.1	0
DD-WSXX2-13-367206	Duroc	famale	6	4	0	0	0	2	4.7	8
DD-WSXX2-11-441106	Duroc	famale	13	9	0	1	2	2	15.5	7
DD-WSXX2-13-310904	Duroc	famale	9	9	0	0	0	0	11.8	9
DD-WSXX2-13-012704	Duroc	famale	9	9	0	0	0	0	13.3	8
DD-WSXX2-13-033902	Duroc	famale	7	7	0	0	0	0	14.5	7
DD-WSXX2-11-021102	Duroc	famale	16	10	3	2	5	1	10	9
DD-WSXX2-13-001500	Duroc	famale	10	3	2	1	2	5	2.2	0
DD-WSXX2-13-008904	Duroc	famale	12	12	1	1	0	0	17.1	9
DD-WSXX2-13-031204	Duroc	famale	7	7	1	0	0	0	12.6	8
DD-WSXX2-11-445200	Duroc	famale	12	11	0	0	1	0	23.8	8
DD-WSXX2-12-347206	Duroc	famale	11	9	0	0	0	2	14.4	8
DD-WSXX2-12-250100	Duroc	famale	9	8	0	1	1	0	12.7	8
DD-WSXX2-13-054606	Duroc	famale	10	7	1	0	3	0	9.45	0
DD-WSXX2-11-214004	Duroc	famale	11	9	0	1	1	1	15.3	7
DD-WSXX2-12-307804	Duroc	famale	10	9	1	0	1	0	15.5	10
DD-WSXX2-12-241002	Duroc	famale	11	8	0	3	0	3	17.5	7
DD-WSXX2-13-310804	Duroc	famale	2	2	0	0	0	0	5	8
DD-WSXX2-12-288700	Duroc	famale	15	13	0	0	1	1	23.02	9
DD-WSXX2-12-043302	Duroc	famale	6	6	0	0	0	0	13.8	7
DD-WSXX2-11-244704	Duroc	famale	9	8	0	0	1	0	14.1	8
DD-WSXX2-13-030300	Duroc	famale	10	9	0	0	1	0	18.4	9
DD-WSXX2-12-340102	Duroc	famale	8	8	0	0	0	0	14.1	8
DD-WSXX2-11-055908	Duroc	famale	12	12	0	0	0	0	21.9	8
DD-WSXX2-13-310602	Duroc	famale	7	6	0	0	1	0	10	8
DD-WSXX2-13-302406	Duroc	famale	11	10	0	1	0	1	19.5	8
DD-WSXX2-13-473604	Duroc	famale	12	11	1	0	1	0	16.1	7
DD-WSXX2-13-453306	Duroc	famale	10	9	1	0	1	0	12.8	8
DD-WSXX2-13-377102	Duroc	famale	6	6	0	0	0	0	11.8	7
DD-WSXX2-12-341004	Duroc	famale	16	11	1	0	0	5	20.6	10
DD-WSXX2-13-302000	Duroc	famale	7	6	0	0	1	0	10.6	8
DD-WSXX2-13-301102	Duroc	famale	7	7	0	0	0	0	16.1	8
DD-WSXX2-13-009204	Duroc	famale	12	12	0	0	0	0	18.9	10
DD-WSXX2-12-286802	Duroc	famale	14	13	2	0	1	0	19.8	10
DD-WSXX2-12-296502	Duroc	famale	10	10	0	1	0	0	20	9
DD-WSXX2-13-454002	Duroc	famale	12	11	0	0	1	0	16.7	8
DD-WSXX2-13-060204	Duroc	famale	11	11	0	0	0	0	19.1	8
DD-WSXX2-13-016908	Duroc	famale	6	6	0	0	0	0	11.4	7
DD-WSXX2-13-061300	Duroc	famale	13	10	1	1	0	3	15.9	8
DD-WSXX2-12-054600	Duroc	famale	8	8	0	0	0	0	16.3	8
DD-WSXX2-13-476008	Duroc	famale	10	10	0	0	0	0	15.7	10
DD-WSXX2-13-457802	Duroc	famale	9	9	0	0	0	0	14.3	8
DD-WSXX2-14-208402	Duroc	famale	6	6	0	0	0	0	9.3	7
DD-WSXX2-14-208300	Duroc	famale	10	9	1	0	0	1	10.2	7
DD-WSXX2-13-306406	Duroc	famale	11	9	1	0	2	0	12.6	7
DD-WSXX2-13-450900	Duroc	famale	14	12	0	0	1	1	19.4	8
DD-WSXX2-14-206604	Duroc	famale	10	8	0	0	2	0	11.5	7
DD-WSXX2-12-020106	Duroc	famale	15	10	0	0	0	5	15.4	8
DD-WSXX2-13-367904	Duroc	famale	8	5	0	1	3	0	6.8	8
DD-WSXX2-13-367904	Duroc	famale	12	12	1	0	0	0	20.1	10
DD-WSXX2-11-287704	Duroc	famale	10	10	0	1	0	0	15.6	7
DD-WSXX2-12-205806	Duroc	famale	8	5	1	1	2	1	6.7	7
DD-WSXX2-13-453708	Duroc	famale	5	4	0	0	1	0	8	8
DD-WSXX2-12-345602	Duroc	famale	11	9	0	0	1	1	17.5	8
DD-WSXX2-12-057908	Duroc	famale	11	10	0	0	0	1	18.9	9
DD-WSXX2-13-476500	Duroc	famale	8	5	1	0	3	0	6.1	9
DD-WSXX2-13-015804	Duroc	famale	14	9	0	0	2	3	14.1	7
DD-WSXX2-12-052400	Duroc	famale	13	13	2	2	0	0	18.4	7
DD-WSXX2-12-070800	Duroc	famale	7	7	0	1	0	0	15	8
DD-WSXX2-13-351204	Duroc	famale	12	12	1	0	0	0	18.8	8
DD-WSXX2-12-038000	Duroc	famale	13	13	2	1	0	0	23.8	7
DD-WSXX2-12-038000	Duroc	famale	10	10	0	1	0	0	16.3	8
DD-WSXX2-13-034204	Duroc	famale	8	8	1	0	0	0	14.4	7
DD-WSXX2-11-233302	Duroc	famale	10	8	0	0	1	1	11.8	7
DD-WSXX2-12-038000	Duroc	famale	4	4	0	0	0	0	9.1	8
DD-WSXX2-12-048706	Duroc	famale	8	7	0	0	1	0	17.8	6
DD-WSXX2-13-459504	Duroc	famale	7	6	0	1	1	0	12.2	8
DD-WSXX2-11-443304	Duroc	famale	7	7	0	0	0	0	13.7	9
DD-WSXX2-11-317600	Duroc	famale	16	13	2	0	3	0	16.3	9
DD-WSXX2-12-338000	Duroc	famale	13	11	0	0	1	1	18.2	10
DD-WSXX2-12-290600	Duroc	famale	11	9	1	0	0	2	14.6	8
DD-WSXX2-12-049004	Duroc	famale	12	12	0	0	0	0	21.9	8
DD-WSXX2-12-048706	Duroc	famale	11	11	0	1	0	0	24.1	7
DD-WSXX2-11-051604	Duroc	famale	13	11	0	0	2	0	16.7	8
DD-WSXX2-14-201302	Duroc	famale	8	8	0	4	0	0	10.9	8
DD-WSXX2-13-048400	Duroc	famale	12	11	0	0	1	0	18.7	7
DD-WSXX2-12-045200	Duroc	famale	7	7	0	0	0	0	10.4	0
DD-WSXX2-13-456508	Duroc	famale	8	8	0	0	0	0	12.8	8
DD-WSXX2-12-033100	Duroc	famale	10	10	0	0	0	0	20.1	8
DD-WSXX2-13-452900	Duroc	famale	15	15	0	0	0	0	30.7	9
DD-WSXX2-13-009402	Duroc	famale	10	10	0	0	0	0	16.6	8
DD-WSXX2-11-320900	Duroc	famale	11	10	1	0	1	0	19.9	7
DD-WSXX2-11-439008	Duroc	famale	16	13	1	0	3	0	18.9	7
DD-WSXX2-13-038808	Duroc	famale	6	5	0	0	1	0	10.1	8
DD-WSXX2-12-290602	Duroc	famale	10	10	0	1	0	0	15.2	9
DD-WSXX2-11-039302	Duroc	famale	12	12	0	1	0	0	18.6	8
DD-WSXX2-12-353506	Duroc	famale	8	7	1	0	0	1	10.6	8
DD-WSXX2-13-054902	Duroc	famale	9	9	0	0	0	0	14.3	8
DD-WSXX2-12-319400	Duroc	famale	12	9	0	0	3	0	19.3	9
DD-WSXX2-11-024106	Duroc	famale	13	11	1	0	2	0	15.3	8
DD-WSXX2-11-221004	Duroc	famale	9	8	0	0	1	0	12.8	7
DD-WSXX2-11-297802	Duroc	famale	9	8	0	1	0	1	12.1	8
DD-WSXX2-11-263200	Duroc	famale	11	11	0	0	0	0	23.3	7
DD-WSXX2-13-309800	Duroc	famale	12	12	1	1	0	0	17.7	9
DD-WSXX2-11-224808	Duroc	famale	11	10	0	1	1	0	14.7	6
DD-WSXX2-11-314900	Duroc	famale	9	9	0	0	0	0	24.6	6
DD-WSXX2-12-234604	Duroc	famale	13	12	1	0	0	1	17.1	8
DD-WSXX2-11-334906	Duroc	famale	10	10	0	1	0	0	22	8
DD-WSXX2-11-273802	Duroc	famale	9	5	0	0	4	0	8.5	7
DD-WSXX2-13-016008	Duroc	famale	8	8	1	1	0	0	12.2	9
DD-WSXX2-12-323900	Duroc	famale	8	8	0	0	0	0	12.5	9
DD-WSXX2-11-019200	Duroc	famale	14	10	1	2	4	0	15.8	7
DD-WSXX2-11-268206	Duroc	famale	12	12	0	1	0	0	20.5	7
DD-WSXX2-13-321802	Duroc	famale	8	8	0	0	0	0	13.1	8
DD-WSXX2-12-303308	Duroc	famale	11	11	0	1	0	0	16.6	8
DD-WSXX2-14-210706	Duroc	famale	9	8	0	1	1	0	11.2	9
DD-WSXX2-13-354600	Duroc	famale	11	10	0	0	0	1	17.7	8
DD-WSXX2-13-455804	Duroc	famale	9	7	0	0	1	1	11	7
DD-WSXX2-13-057300	Duroc	famale	9	9	1	0	0	0	12.5	8
DD-WSXX2-12-042704	Duroc	famale	13	0	0	0	13	0	0	8
DD-WSXX2-13-474404	Duroc	famale	11	11	0	0	0	0	17.1	7
DD-WSXX2-13-063302	Duroc	famale	9	7	0	1	1	1	9.7	9
DD-WSXX2-13-065504	Duroc	famale	9	9	0	0	0	0	15.3	7
DD-WSXX2-11-333002	Duroc	famale	6	6	0	0	0	0	12.6	6
DD-WSXX2-13-461006	Duroc	famale	10	9	0	0	1	0	14.1	10
DD-WSXX2-13-452702	Duroc	famale	15	11	1	0	4	0	17.1	8
DD-WSXX2-13-030304	Duroc	famale	10	10	0	0	0	0	13.8	9
DD-WSXX2-11-421904	Duroc	famale	9	9	0	0	0	0	14.1	5
DD-WSXX2-11-418200	Duroc	famale	9	9	1	0	0	0	20.7	7
DD-WSXX2-13-452202	Duroc	famale	10	8	1	0	0	2	9.8	7
DD-WSXX2-13-450206	Duroc	famale	7	6	0	1	1	0	11.9	8
DD-WSXX2-12-344506	Duroc	famale	9	9	0	1	0	0	12.8	8
DD-WSXX2-12-324404	Duroc	famale	9	7	0	0	0	2	15.5	7
DD-WSXX2-11-445600	Duroc	famale	13	11	2	0	2	0	14.8	8
DD-WSXX2-13-045006	Duroc	famale	11	11	4	3	0	0	4.6	7
DD-WSXX2-13-023602	Duroc	famale	13	12	0	0	1	0	21.7	10
DD-WSXX2-13-464108	Duroc	famale	9	7	0	0	0	2	11.7	9
DD-WSXX2-13-459002	Duroc	famale	12	11	0	0	1	0	18.1	9
DD-WSXX2-13-451300	Duroc	famale	11	10	1	0	1	0	14.2	8
DD-WSXX2-12-028506	Duroc	famale	11	10	0	0	1	0	14.2	9
DD-WSXX2-13-368200	Duroc	famale	7	7	0	0	0	0	11.3	9
DD-WSXX2-12-026808	Duroc	famale	11	9	0	0	1	1	14.7	9
DD-WSXX2-12-276300	Duroc	famale	13	12	2	0	1	0	17.8	7
DD-WSXX2-13-061302	Duroc	famale	5	4	0	0	0	1	5.9	9
DD-WSXX2-13-460102	Duroc	famale	9	9	0	0	0	0	14.2	9
DD-WSXX2-12-340302	Duroc	famale	11	11	1	0	0	0	15.2	12
DD-WSXX2-12-044900	Duroc	famale	9	9	0	0	0	0	14.6	8
DD-WSXX2-11-031800	Duroc	famale	10	10	1	2	0	0	13.6	10
DD-WSXX2-12-019404	Duroc	famale	10	9	0	0	0	1	14.2	9
DD-WSXX2-13-461206	Duroc	famale	10	8	0	0	1	1	13.1	8
DD-WSXX2-13-310502	Duroc	famale	13	12	1	0	0	1	17.6	7
DD-WSXX2-13-033902	Duroc	famale	11	10	0	0	1	0	15.4	10
DD-WSXX2-13-351700	Duroc	famale	15	15	2	0	0	0	20.3	9
DD-WSXX2-13-453706	Duroc	famale	11	11	1	0	0	0	14.1	9
DD-WSXX2-13-366704	Duroc	famale	4	4	0	0	0	0	8.2	9
DD-WSXX2-13-464202	Duroc	famale	5	4	0	0	0	1	8.5	8
DD-WSXX2-12-027802	Duroc	famale	7	7	0	0	0	0	11.5	7
DD-WSXX2-13-474004	Duroc	famale	7	7	0	0	0	0	10.3	9
DD-WSXX2-13-005502	Duroc	famale	12	10	1	0	1	1	18	9
DD-WSXX2-12-019404	Duroc	famale	7	6	1	0	1	0	10.4	9
DD-WSXX2-13-456502	Duroc	famale	8	6	0	0	1	1	10.1	8
DD-WSXX2-13-361102	Duroc	famale	8	8	0	0	0	0	13.4	7
DD-WSXX2-13-457506	Duroc	famale	10	10	1	0	0	0	12.6	10
DD-WSXX2-13-023302	Duroc	famale	11	8	0	0	2	1	11.6	9
DD-WSXX2-13-061000	Duroc	famale	14	12	1	0	0	2	16.2	10
DD-WSXX2-12-288700	Duroc	famale	10	8	0	1	1	1	17.7	9
DD-WSXX2-13-002206	Duroc	famale	14	8	0	0	3	3	15.8	8
DD-WSXX2-13-376406	Duroc	famale	9	9	0	0	0	0	17.8	12
DD-WSXX2-13-452602	Duroc	famale	7	6	0	1	1	0	9.1	7
DD-WSXX2-13-034500	Duroc	famale	8	8	0	0	0	0	13.8	8
DD-WSXX2-12-010602	Duroc	famale	10	9	0	0	1	0	17.1	7
DD-WSXX2-12-264502	Duroc	famale	5	5	0	0	0	0	7.7	8
DD-WSXX2-13-453002	Duroc	famale	8	8	1	1	0	0	10.9	8
DD-WSXX2-12-266202	Duroc	famale	10	8	0	0	2	0	13	8
DD-WSXX2-12-341000	Duroc	famale	10	7	0	0	3	0	14.9	9
DD-WSXX2-12-022706	Duroc	famale	12	12	0	0	0	0	18.4	12
DD-WSXX2-13-352300	Duroc	famale	10	6	0	0	4	0	10.2	8
DD-WSXX2-13-369706	Duroc	famale	5	5	0	0	0	0	7.6	8
DD-WSXX2-13-300410	Duroc	famale	12	8	0	0	2	2	17.8	9
DD-WSXX2-12-252506	Duroc	famale	9	7	0	0	2	0	13.1	7
DD-WSXX2-13-061902	Duroc	famale	8	5	1	2	2	1	13.1	7
DD-WSXX2-13-473206	Duroc	famale	11	11	1	2	0	0	15	8
DD-WSXX2-12-055710	Duroc	famale	6	5	0	0	1	0	8.5	7
DD-WSXX2-12-299000	Duroc	famale	9	9	1	1	0	0	13.3	7
DD-WSXX2-13-461000	Duroc	famale	11	10	1	2	1	0	13.6	9
DD-WSXX2-12-234400	Duroc	famale	13	8	1	0	4	1	12.7	8

## Sheet: nonclone
	Table S4 Reproductive performance of non-cloned boars
Individual number	Breed	Gender	No. of total piglets	No. of born-alive piglets	No. of weak piglets	No. of malformed piglets	No. of still-born piglet	No. of mummified piglets	Birth weight of piglets	No. of weaned piglets
DDWSXX212202500	Duroc	female	10	10	0	0	0	0	16.6	9
DDWSXX212251102	Duroc	female	5	2	0	0	0	3	3.1	4
DDWSXX210148702	Duroc	female	10	8	0	1	0	2	12.3	9
DDWSXX212236910	Duroc	female	9	9	0	0	0	0	13.7	8
DDWSXX212236910	Duroc	female	9	7	0	0	0	2	12	9
DDWSXX210141400	Duroc	female	12	12	0	2	0	0	16.6	8
DDWSXX211249902	Duroc	female	11	9	0	0	0	2	15.2	8
DDWSXX211333904	Duroc	female	10	7	0	0	2	1	11.6	9
DDWSXX210141400	Duroc	female	12	12	2	1	0	0	16.6	8
DDWSXX212068002	Duroc	female	12	12	1	0	0	0	14.2	8
DDWSXX212237406	Duroc	female	8	8	0	0	0	0	14.9	9
DDWSXX210141400	Duroc	female	10	10	0	1	0	0	13.5	8
DDWSXX212289202	Duroc	female	7	6	0	0	0	1	11.6	7
DDWSXX211436202	Duroc	female	10	9	1	0	1	0	14.3	7
DDWSXX212026904	Duroc	female	10	10	0	0	0	0	14.7	7
DDWSXX212325302	Duroc	female	12	11	0	1	1	0	16.8	7
DDWSXX211441104	Duroc	female	6	6	0	0	0	0	10.2	8
DDWSXX211436204	Duroc	female	9	9	0	0	0	0	16.1	9
DDWSXX212040806	Duroc	female	10	9	0	0	0	1	15.1	9
DDWSXX212329606	Duroc	female	2	2	0	0	0	0	3.5	8
DDWSXX211436204	Duroc	female	10	10	1	0	0	0	18.3	8
DDWSXX212281110	Duroc	female	9	8	0	0	1	0	13.3	8
DDWSXX212028406	Duroc	female	10	10	0	0	0	0	18.4	8
DDWSXX212031600	Duroc	female	9	9	1	0	0	0	11.6	8
DDWSXX212005704	Duroc	female	10	10	0	0	0	0	19.9	9
DDWSXX211055600	Duroc	female	9	9	0	0	0	0	19.2	10
DDWSXX212212500	Duroc	female	12	12	1	1	0	0	17.7	8
DDWSXX212028508	Duroc	female	15	15	2	0	0	0	21.7	8
DDWSXX211307406	Duroc	female	8	1	0	0	7	0	1.5	8
DDWSXX212321704	Duroc	female	9	7	0	0	1	1	13.1	7
DDWSXX212292800	Duroc	female	10	9	1	1	1	0	11.3	9
DDWSXX212402600	Duroc	female	9	9	1	0	0	0	13.3	9
DDWSXX212044700	Duroc	female	7	7	0	0	0	0	12.3	10
DDWSXX212318200	Duroc	female	8	8	0	0	0	0	14.7	8
DDWSXX212214800	Duroc	female	14	12	1	0	2	0	19	8
DDWSXX212221006	Duroc	female	4	4	0	0	0	0	8.4	8
DDWSXX212221006	Duroc	female	11	9	0	1	0	2	15.9	7
DDWSXX212207406	Duroc	female	10	10	0	0	0	0	18.1	8
DDWSXX211307500	Duroc	female	10	10	0	0	0	0	18.8	8
DDWSXX210337408	Duroc	female	10	10	1	0	0	0	14.6	9
DDWSXX212028406	Duroc	female	8	7	0	0	0	1	12.6	8
DDWSXX212000306	Duroc	female	12	12	0	0	0	0	18	8
DDWSXX211445604	Duroc	female	15	10	2	3	4	1	14.2	9
DDWSXX213017604	Duroc	female	5	4	0	0	0	1	5.4	8
DDWSXX211436202	Duroc	female	9	8	0	0	1	0	13.1	8
DDWSXX212325302	Duroc	female	9	8	0	1	1	0	12.4	9
DDWSXX213358400	Duroc	female	11	11	1	0	0	0	16.2	8
DDWSXX212028508	Duroc	female	12	12	4	0	0	0	13.7	8
DDWSXX212212500	Duroc	female	6	6	0	1	0	0	9.1	0
DDWSXX212212500	Duroc	female	9	9	0	0	0	0	15.5	7
DDWSXX211055600	Duroc	female	16	16	2	0	0	0	21.9	11
DDWSXX210A59204	Duroc	female	13	12	2	1	0	1	14	7
DDWSXX212000306	Duroc	female	15	14	0	0	1	0	22.4	7
DDWSXX212321704	Duroc	female	5	4	0	0	0	1	8.3	5
DDWSXX212044700	Duroc	female	12	12	1	1	0	0	14.7	10
DDWSXX212336404	Duroc	female	10	10	0	0	0	0	13.5	9
DDWSXX212296106	Duroc	female	7	7	1	0	0	0	10.8	7
DDWSXX211202904	Duroc	female	14	14	0	2	0	0	23.1	8
DDWSXX212055306	Duroc	female	6	6	0	0	0	0	12.2	6
DDWSXX212275006	Duroc	female	8	6	0	0	1	1	9.1	8
DDWSXX211058500	Duroc	female	11	10	1	0	1	0	17.1	8
DDWSXX210184200	Duroc	female	10	10	0	0	0	0	20.6	9
DDWSXX210184200	Duroc	female	10	10	1	4	0	0	6.6	8
DDWSXX213013702	Duroc	female	10	9	0	0	0	1	14.7	8
DDWSXX211257010	Duroc	female	13	12	0	0	1	0	24.4	7
DDWSXX210A10008	Duroc	female	10	9	0	1	1	0	14.3	8
DDWSXX211278604	Duroc	female	14	8	0	0	3	3	13.1	8
DDWSXX212246700	Duroc	female	11	10	0	0	0	1	13.9	8
DDWSXX211058500	Duroc	female	10	9	1	0	0	1	14	8
DDWSXX211408402	Duroc	female	16	13	3	2	1	2	12.3	7
DDWSXX209A96108	Duroc	female	12	11	2	0	0	1	16.5	6
DDWSXX213357704	Duroc	female	9	9	0	0	0	0	14.3	8
DDWSXX212275006	Duroc	female	10	10	1	0	0	0	15.6	8
DDWSXX211028400	Duroc	female	9	9	1	0	0	0	16.3	7
DDWSXX210139004	Duroc	female	10	9	0	1	0	1	13	7
DDWSXX211036400	Duroc	female	11	10	0	0	1	0	18.1	9
DDWSXX212244702	Duroc	female	9	8	0	1	1	0	13.8	9
DDWSXX213015102	Duroc	female	11	11	1	0	0	0	14.8	9
DDWSXX212256104	Duroc	female	10	10	0	0	0	0	12.9	9
DDWSXX213354806	Duroc	female	12	9	1	0	1	2	11.7	9
DDWSXX211344106	Duroc	female	9	9	0	2	0	0	16.3	7
DDWSXX211028400	Duroc	female	8	8	1	0	0	0	12.76	7
DDWSXX213304204	Duroc	female	11	10	0	1	1	0	18.8	8
DDWSXX211038800	Duroc	female	8	8	0	0	0	0	11.7	8
DDWSXX213303402	Duroc	female	10	9	1	0	1	0	13.1	9
DDWSXX211038800	Duroc	female	9	9	0	0	0	0	16.1	8
DDWSXX213307402	Duroc	female	12	11	1	0	0	1	15.4	9
DDWSXX210075602	Duroc	female	10	6	0	0	1	3	9	7
DDWSXX212305902	Duroc	female	10	10	0	1	0	0	17	9
DDWSXX211303400	Duroc	female	8	5	0	0	3	0	9.1	7
DDWSXX212246700	Duroc	female	13	12	1	0	0	1	15.9	9
DDWSXX212296106	Duroc	female	8	5	0	0	3	0	10	8
DDWSXX212038400	Duroc	female	10	8	0	1	0	2	10.9	8
DDWSXX212311004	Duroc	female	14	12	1	1	1	1	19.3	8
DDWSXX210075602	Duroc	female	10	10	3	0	0	0	11.9	0
DDWSXX211250402	Duroc	female	6	6	0	0	0	0	11.2	8
DDWSXX211232800	Duroc	female	10	1	0	0	9	0	1.6	3
DDWSXX210A61702	Duroc	female	11	7	1	0	1	3	10.8	9
DDWSXX211233500	Duroc	female	3	3	0	0	0	0	7.4	8
DDWSXX211001900	Duroc	female	5	5	0	0	0	0	11	8
DDWSXX212257504	Duroc	female	8	8	0	0	0	0	13.8	8
DDWSXX211443308	Duroc	female	9	9	0	1	0	0	15.1	8
DDWSXX212212802	Duroc	female	10	10	1	0	0	0	14.7	9
DDWSXX211000104	Duroc	female	8	7	0	0	1	0	10.7	7
DDWSXX212352210	Duroc	female	9	9	0	0	0	0	13.6	7
DDWSXX211253600	Duroc	female	9	9	0	0	0	0	18.5	8
DDWSXX212001502	Duroc	female	8	7	0	1	1	0	11.5	6
DDWSXX211202700	Duroc	female	13	13	3	0	0	0	16.7	7
DDWSXX211303400	Duroc	female	10	10	2	1	0	0	14.2	7
DDWSXX211239208	Duroc	female	12	11	1	0	1	0	15.9	7
DDWSXX213005002	Duroc	female	10	10	0	1	0	0	5.8	8
DDWSXX212224402	Duroc	female	13	13	1	1	0	0	22.7	10
DDWSXX211328902	Duroc	female	12	11	0	0	1	0	18.3	9
DDWSXX211014408	Duroc	female	7	5	0	0	0	2	8.5	8
DDWSXX212023802	Duroc	female	10	9	0	0	0	1	13	9
DDWSXX212343900	Duroc	female	15	15	1	4	0	0	17.8	8
DDWSXX210076802	Duroc	female	11	11	1	0	0	0		9
DDWSXX212262900	Duroc	female	7	6	0	0	1	0	9.8	9
DDWSXX210A47504	Duroc	female	14	13	0	0	0	1	20.4	8
DDWSXX212025900	Duroc	female	5	5	0	0	0	0	10	9
DDWSXX213304100	Duroc	female	12	12	1	1	0	0	18.3	9
DDWSXX210A16402	Duroc	female	8	8	0	0	0	0	17	6
DDWSXX211260602	Duroc	female	14	13	0	0	0	1	22.4	9
DDWSXX211203208	Duroc	female	9	9	1	0	0	0	17.1	8
DDWSXX212060202	Duroc	female	10	10	0	1	0	0	15.4	9
DDWSXX212224402	Duroc	female	14	13	0	0	0	1	22	10
DDWSXX212352210	Duroc	female	13	13	2	0	0	0	22.7	8
DDWSXX212290200	Duroc	female	13	11	2	1	1	1	13.7	8
DDWSXX212012000	Duroc	female	9	9	1	0	0	0	13.92	8
DDWSXX213304704	Duroc	female	13	12	1	0	1	0	15.4	8
DDWSXX211232800	Duroc	female	7	7	0	0	0	0	11.9	7
DDWSXX212298304	Duroc	female	10	8	1	1	0	2	12.2	7
DDWSXX211248800	Duroc	female	5	5	0	0	0	0	11.3	8
DDWSXX212011606	Duroc	female	14	13	0	4	1	0	21.1	8
DDWSXX212014302	Duroc	female	8	8	1	0	0	0	13	9
DDWSXX211233906	Duroc	female	7	7	0	0	0	0	12.3	7
DDWSXX210179704	Duroc	female	6	6	0	0	0	0	10.1	8
DDWSXX212202406	Duroc	female	10	10	0	1	0	0	15.4	8
DDWSXX210078702	Duroc	female	11	9	0	0	0	2	16.3	8
DDWSXX211036600	Duroc	female	13	11	0	0	0	2	19.1	9
DDWSXX209A94502	Duroc	female	8	6	0	0	1	1	12.1	8
DDWSXX211239208	Duroc	female	11	10	0	0	1	0	18.1	8
DDWSXX212238904	Duroc	female	13	11	1	0	1	1	15.9	8
DDWSXX211045004	Duroc	female	12	12	1	1	0	0	15.3	10
DDWSXX212060202	Duroc	female	6	6	0	0	0	0	14.3	8
DDWSXX211345116	Duroc	female	13	10	1	0	1	2	19	8
DDWSXX211298702	Duroc	female	12	12	1	0	0	0	18.6	8
DDWSXX211277400	Duroc	female	9	9	0	0	0	0	16.3	7
DDWSXX212324002	Duroc	female	13	10	1	2	2	1	12.1	7
DDWSXX211018604	Duroc	female	7	7	0	1	0	0	12.3	8
DDWSXX210B68000	Duroc	female	18	14	2	0	3	1	15	8
DDWSXX212253402	Duroc	female	8	8	0	0	0	0	14.9	9
DDWSXX211316602	Duroc	female	11	10	1	0	0	1	16.1	8
DDWSXX212014302	Duroc	female	7	6	0	0	0	1	13.3	9
DDWSXX211267900	Duroc	female	8	8	0	1	0	0	13.1	7
DDWSXX212023802	Duroc	female	13	12	1	0	1	0	14.7	8
DDWSXX212261000	Duroc	female	16	15	1	1	1	0	18.2	10
DDWSXX212289310	Duroc	female	11	9	1	2	1	1	12.6	5
DDWSXX212026812	Duroc	female	7	7	0	0	0	0	10.7	8
DDWSXX212302200	Duroc	female	11	11	1	0	0	0	17.6	8
DDWSXX211333002	Duroc	female	10	10	0	0	0	0	17	9
DDWSXX212400604	Duroc	female	3	3	1	0	0	0	2.9	8
DDWSXX211232800	Duroc	female	14	14	2	0	0	0	18.2	8
DDWSXX212261000	Duroc	female	7	7	0	0	0	0	16.7	9
DDWSXX212334910	Duroc	female	7	7	0	1	0	0	11.2	7
DDWSXX212318406	Duroc	female	7	7	0	0	0	0	10.9	8
DDWSXX211439204	Duroc	female	9	9	1	0	0	0	15.8	8
DDWSXX211239208	Duroc	female	11	10	0	0	0	1	18	8
DDWSXX211418200	Duroc	female	11	9	0	0	0	2	14.6	8
DDWSXX211021202	Duroc	female	8	7	0	0	0	1	13.2	7
DDWSXX213356504	Duroc	female	7	7	0	0	0	0	11.1	8
DDWSXX212025900	Duroc	female	10	8	2	1	2	0	11.2	7
DDWSXX211333002	Duroc	female	10	9	0	0	1	0	15.8	7
DDWSXX210182504	Duroc	female	6	6	0	0	0	0	11.4	5
DDWSXX210A75210	Duroc	female	11	10	0	0	1	0	20	9
DDWSXX212298304	Duroc	female	8	7	0	0	1	0	10.1	8
DDWSXX210188600	Duroc	female	6	5	0	0	0	1	8.8	8
DDWSXX212400604	Duroc	female	10	9	0	0	1	0	14.4	8
DDWSXX212334906	Duroc	female	6	6	0	0	0	0	9.4	9
DDWSXX211404204	Duroc	female	7	7	0	0	0	0	13.3	8
DDWSXX212289806	Duroc	female	9	9	0	0	0	0	16.4	9
DDWSXX211202700	Duroc	female	9	9	0	1	0	0	19	8
DDWSXX211233906	Duroc	female	8	8	0	0	0	0	13.1	9
DDWSXX212001502	Duroc	female	7	7	0	0	0	0	14.3	8
DDWSXX211026106	Duroc	female	10	7	0	0	1	2	12.4	8
DDWSXX212012000	Duroc	female	5	5	0	0	0	0	9.3	9
DDWSXX211421904	Duroc	female	6	6	0	0	0	0	10.4	8
DDWSXX212026812	Duroc	female	8	8	0	1	0	0	13.4	7
DDWSXX212279700	Duroc	female	12	11	2	0	0	1	15.1	9
DDWSXX211328902	Duroc	female	9	8	0	0	0	1	13.7	8
DDWSXX212060602	Duroc	female	9	6	0	0	3	0	10.3	9
DDWSXX210147604	Duroc	female	4	4	0	0	0	0	7.3	6
DDWSXX211203208	Duroc	female	8	8	1	0	0	0	11.7	8
DDWSXX210182504	Duroc	female	11	10	1	1	1	0	13.9	5
DDWSXX212301202	Duroc	female	9	5	0	1	3	1	8.4	7
DDWSXX211218808	Duroc	female	12	11	0	0	0	1	17.6	8
DDWSXX212230406	Duroc	female	12	7	0	0	4	1	11.1	8
DDWSXX211251904	Duroc	female	11	11	1	2	0	0	17.6	9
DDWSXX212011606	Duroc	female	12	10	0	0	1	1	19.4	8
DDWSXX211008402	Duroc	female	14	12	4	0	0	2	14	8
DDWSXX211045004	Duroc	female	14	14	0	0	0	0	24.5	8
DDWSXX212212802	Duroc	female	11	11	1	1	0	0	13.8	8
DDWSXX212326000	Duroc	female	14	12	1	1	0	2	15.8	8
DDWSXX212221910	Duroc	female	13	13	1	2	0	0	14.8	8
DDWSXX212302200	Duroc	female	11	11	1	2	0	0	14.9	8
DDWSXX211283104	Duroc	female	12	11	0	0	0	1	19.9	10
DDWSXX210151704	Duroc	female	10	10	1	0	0	0	14	9
DDWSXX211409600	Duroc	female	8	8	1	0	0	0	13.02	7
DDWSXX211345114	Duroc	female	10	9	0	0	0	1	16.9	9
DDWSXX210A19700	Duroc	female	12	10	0	0	0	2	19.5	8
DDWSXX211049800	Duroc	female	8	8	1	0	0	0	10.5	7
DDWSXX211279104	Duroc	female	9	9	0	0	0	0	12.8	7
DDWSXX212334910	Duroc	female	11	11	1	0	0	0	14.1	9
DDWSXX212261000	Duroc	female	10	9	0	0	1	0	15	9
DDWSXX211438704	Duroc	female	13	13	0	0	0	0	21	8
DDWSXX210167802	Duroc	female	10	9	0	0	0	1	14.7	8
DDWSXX211441900	Duroc	female	9	9	0	0	0	0	17.6	7
DDWSXX210B68600	Duroc	female	10	8	0	0	1	1	10.1	8
DDWSXX212250208	Duroc	female	10	10	1	1	0	0	14.1	8
DDWSXX211298702	Duroc	female	12	11	0	1	0	1	20.4	8
DDWSXX211270810	Duroc	female	13	10	0	0	1	2	18.6	9
DDWSXX210A31302	Duroc	female	8	7	0	0	0	1	13.2	8
DDWSXX211228906	Duroc	female	11	11	0	1	0	0	18.5	8
DDWSXX212308802	Duroc	female	10	10	1	0	0	0	14.2	8
DDWSXX212064800	Duroc	female	7	7	0	1	0	0	9.4	8
DDWSXX211256400	Duroc	female	9	9	0	0	0	0	14.5	9
DDWSXX210120200	Duroc	female	11	8	0	0	2	1	12.9	9
DDWSXX211326508	Duroc	female	13	12	0	0	1	0	20.6	9
DDWSXX211248306	Duroc	female	10	10	0	0	0	0	16.7	7
DDWSXX211024702	Duroc	female	12	10	0	0	0	2	18.2	8
DDWSXX211432702	Duroc	female	14	11	1	0	2	1	16.1	9
DDWSXX212300202	Duroc	female	11	11	0	0	0	0	17.8	9
DDWSXX212332106	Duroc	female	7	7	0	0	0	0	12.1	7
DDWSXX211248402	Duroc	female	9	8	0	1	0	1	16.3	8
DDWSXX212262400	Duroc	female	9	8	0	0	0	1	13.5	8
DDWSXX210174000	Duroc	female	16	14	2	2	2	0	16.4	9
DDWSXX212267908	Duroc	female	2	2	0	0	0	0	3.5	8
DDWSXX212204400	Duroc	female	13	13	0	0	0	0	17.9	8
DDWSXX212327202	Duroc	female	11	10	0	1	1	0	18.6	9
DDWSXX210178502	Duroc	female	10	7	1	0	1	2	10.8	6
DDWSXX211334310	Duroc	female	11	11	0	0	0	0	19.2	9
DDWSXX211428504	Duroc	female	11	10	0	0	0	1	17.6	8
DDWSXX211317402	Duroc	female	8	6	1	0	1	1	8.2	8
DDWSXX211283104	Duroc	female	10	9	0	0	1	0	16.5	9
DDWSXX213358000	Duroc	female	12	12	0	0	0	0	18.6	8
DDWSXX212254802	Duroc	female	10	10	0	0	0	0	17.1	8
DDWSXX211342216	Duroc	female	10	9	0	9	1	0	10.9	7
DDWSXX212027006	Duroc	female	9	9	0	0	0	0	18.6	9
DDWSXX211401704	Duroc	female	10	9	0	1	0	1	14.6	11
DDWSXX212250208	Duroc	female	9	3	0	3	0	6	4.5	0
DDWSXX211234704	Duroc	female	13	13	0	0	0	0	15.3	8
DDWSXX212272102	Duroc	female	8	7	0	0	0	1	11.2	6
DDWSXX212249600	Duroc	female	1	1	0	0	0	0	2.5	5
DDWSXX213018110	Duroc	female	6	5	0	0	1	0	9.3	9
DDWSXX210147604	Duroc	female	6	5	0	1	0	1	11.1	8
DDWSXX211234702	Duroc	female	12	9	0	1	3	0	14.7	8
DDWSXX213016206	Duroc	female	8	8	0	0	0	0	10.6	8
DDWSXX212055704	Duroc	female	10	10	0	0	0	0	15.6	9
DDWSXX212026808	Duroc	female	12	9	1	1	2	1	12	10
DDWSXX211056002	Duroc	female	10	10	0	1	0	0	12.8	8
DDWSXX210337604	Duroc	female	10	8	0	0	0	2	14.9	7
DDWSXX212060502	Duroc	female	10	10	0	0	0	0	22.5	8
DDWSXX213358506	Duroc	female	12	12	2	0	0	0	14.5	9
DDWSXX211019702	Duroc	female	10	10	0	0	0	0	20.4	8
DDWSXX212345600	Duroc	female	8	7	1	0	1	0	9.2	8
DDWSXX211334310	Duroc	female	12	12	0	1	0	0	18.1	8
DDWSXX211326508	Duroc	female	11	10	0	0	0	1	16	8
DDWSXX212007602	Duroc	female	5	4	0	0	0	1	6.4	8
DDWSXX212294306	Duroc	female	9	8	1	0	1	0	11.7	8
DDWSXX210130100	Duroc	female	11	9	0	1	2	0	18	7
DDWSXX212243100	Duroc	female	13	12	1	0	0	1	18.5	9
DDWSXX212267908	Duroc	female	9	9	1	0	0	0	12.5	8
DDWSXX212355702	Duroc	female	10	8	0	0	1	1	14.1	9
DDWSXX212256904	Duroc	female	4	4	0	0	0	0	9.6	9
DDWSXX212035302	Duroc	female	10	10	1	0	0	0	19.8	8
DDWSXX212035302	Duroc	female	4	3	0	0	1	0	6.9	8
DDWSXX210183300	Duroc	female	11	10	0	0	1	0	15	8
DDWSXX212262400	Duroc	female	6	6	0	0	0	0	7.7	8
DDWSXX211064104	Duroc	female	7	7	0	0	0	0	10	7
DDWSXX211297702	Duroc	female	11	9	0	0	1	1	17.7	9
DDWSXX210177102	Duroc	female	8	0	0	0	0	8		0
DDWSXX211421304	Duroc	female	8	8	1	0	0	0	13.7	8
DDWSXX211267200	Duroc	female	9	3	2	1	0	6	3.5	0
DDWSXX212344506	Duroc	female	7	7	0	0	0	0	10.5	7
DDWSXX212330400	Duroc	female	9	9	0	0	0	0	14.5	8
DDWSXX211421104	Duroc	female	14	12	0	1	1	1	18.5	8
DDWSXX212294600	Duroc	female	7	1	0	0	5	1	1.5	7
DDWSXX211045500	Duroc	female	8	7	0	0	1	0	12.7	8
DDWSXX213013202	Duroc	female	11	11	0	0	0	0	18.3	8
DDWSXX211256400	Duroc	female	12	10	0	1	0	2	15	8
DDWSXX212222402	Duroc	female	7	4	0	0	1	2	7.7	7
DDWSXX210B67802	Duroc	female	10	10	0	0	0	0	19.3	8
DDWSXX212038808	Duroc	female	8	8	1	0	0	0	17.3	8
DDWSXX212003200	Duroc	female	12	10	0	1	2	0	17.4	8
DDWSXX212015302	Duroc	female	11	11	0	1	0	0	20.1	8
DDWSXX213015402	Duroc	female	10	7	0	2	2	1	10.9	9
DDWSXX210177910	Duroc	female	13	12	0	0	1	0	21.6	8
DDWSXX212217210	Duroc	female	12	7	1	0	3	2	9	6
DDWSXX212065800	Duroc	female	13	11	0	0	1	1	18	8
DDWSXX210084704	Duroc	female	14	12	0	3	0	2	16.4	8
DDWSXX210178606	Duroc	female	15	14	1	1	0	1	20.8	8
DDWSXX212033706	Duroc	female	9	9	1	1	0	0	18.2	9
DDWSXX212033706	Duroc	female	10	9	0	2	1	0	14.2	8
DDWSXX212038606	Duroc	female	6	5	0	0	0	1	12.1	7
DDWSXX212009806	Duroc	female	2	2	0	0	0	0	4.1	7
DDWSXX211225010	Duroc	female	13	12	1	0	0	1	19.3	9
DDWSXX212043308	Duroc	female	8	3	0	0	0	5	2.7	9
DDWSXX211239102	Duroc	female	14	14	1	0	0	0	19.7	8
DDWSXX210A02800	Duroc	female	10	10	0	0	0	0	18.7	8
DDWSXX211066004	Duroc	female	5	4	0	2	1	0	4	7
DDWSXX211014510	Duroc	female	10	7	0	3	0	3	11.8	8
DDWSXX212027402	Duroc	female	9	8	1	1	1	0	11.8	6
DDWSXX211254004	Duroc	female	10	10	1	0	0	0	16.4	8
DDWSXX211304900	Duroc	female	9	8	0	0	0	1	14.1	7
DDWSXX211238708	Duroc	female	8	8	0	0	0	0	15.1	8
DDWSXX211298304	Duroc	female	11	11	0	0	0	0	17.9	7
DDWSXX211421304	Duroc	female	12	10	0	0	1	1	17.1	8
DDWSXX212332106	Duroc	female	7	7	1	0	0	0	9.5	10
DDWSXX212010702	Duroc	female	14	13	1	1	0	1	20	9
DDWSXX211026704	Duroc	female	13	13	1	1	0	0	19.1	8
DDWSXX210332706	Duroc	female	10	10	0	0	0	0	17.6	7
DDWSXX212045802	Duroc	female	14	13	2	2	0	1	23	8
DDWSXX212220500	Duroc	female	10	10	0	0	0	0	17	9
DDWSXX212004100	Duroc	female	14	13	0	0	0	1	23.1	7
DDWSXX212360500	Duroc	female	8	8	0	0	0	0	12.2	9
DDWSXX212237506	Duroc	female	11	8	0	0	2	1	11.6	6
DDWSXX212065402	Duroc	female	9	9	0	0	0	0	15.1	8
DDWSXX212256904	Duroc	female	10	8	0	0	2	0	15.4	9
DDWSXX212202406	Duroc	female	10	10	0	0	0	0	16.7	9
DDWSXX212041504	Duroc	female	7	7	0	0	0	0	12.1	9
DDWSXX211047404	Duroc	female	17	14	5	4	2	1	5.8	8
DDWSXX210167802	Duroc	female	8	8	1	0	0	0	11.2	6
DDWSXX212010702	Duroc	female	16	14	1	1	1	1	21.4	10
DDWSXX212009802	Duroc	female	8	7	0	0	1	0	14.9	9
DDWSXX213010010	Duroc	female	12	10	1	0	2	0	14.7	9
DDWSXX211244600	Duroc	female	11	10	0	1	1	0	15.5	8
DDWSXX212300202	Duroc	female	11	11	1	2	0	0	16.5	8
DDWSXX212210602	Duroc	female	10	9	0	1	1	0	15.1	8
DDWSXX211341100	Duroc	female	6	6	0	1	0	0	11.9	8
DDWSXX211421402	Duroc	female	8	7	0	0	1	0	11.5	7
DDWSXX211401704	Duroc	female	11	10	0	0	0	1	21.2	9
DDWSXX212341204	Duroc	female	6	6	0	0	0	0	10.6	9
DDWSXX212275802	Duroc	female	8	8	0	0	0	0	15.7	9
DDWSXX212027006	Duroc	female	10	8	0	0	0	2	12.6	8
DDWSXX211045500	Duroc	female	11	9	0	0	0	2	19.1	8
DDWSXX212264408	Duroc	female	5	3	0	0	1	1	5	8
DDWSXX210189602	Duroc	female	11	9	1	0	0	2		3
DDWSXX212324404	Duroc	female	8	8	0	0	0	0	14.6	8
DDWSXX212007406	Duroc	female	7	7	0	0	0	0	15.8	9
DDWSXX212000600	Duroc	female	8	7	1	0	0	1	9.8	8
DDWSXX212064800	Duroc	female	8	8	0	1	0	0	15.1	8
DDWSXX210151502	Duroc	female	9	8	0	0	0	1	14.9	8
DDWSXX211340502	Duroc	female	6	6	0	0	0	0	11.7	8
DDWSXX211341100	Duroc	female	12	11	0	1	0	1	29.9	8
DDWSXX212262400	Duroc	female	13	11	1	0	0	2	18.5	8
DDWSXX212210602	Duroc	female	12	7	0	0	1	4	11.9	9
DDWSXX210A57108	Duroc	female	13	13	3	0	0	0	15.9	5
DDWSXX211415300	Duroc	female	10	8	0	1	1	1	13.9	9
DDWSXX210130100	Duroc	female	12	12	0	0	0	0	22	8
DDWSXX211246006	Duroc	female	13	13	0	0	0	0	25.2	8
DDWSXX211207300	Duroc	female	9	9	2	1	0	0	14.3	8
DDWSXX212321902	Duroc	female	13	13	2	4	0	0	10.7	7
DDWSXX211012904	Duroc	female	7	7	0	0	0	0	14.7	8
DDWSXX211239802	Duroc	female	11	11	0	0	0	0	16.5	7
DDWSXX211327210	Duroc	female	11	11	1	1	0	0	15.3	9
DDWSXX212323704	Duroc	female	6	6	0	0	0	0	9.4	8
DDWSXX211233502	Duroc	female	9	9	1	0	0	0	14.9	8
DDWSXX212027802	Duroc	female	10	7	2	0	3	0	7.5	7
DDWSXX211030900	Duroc	female	7	6	0	1	0	1	11.4	8
DDWSXX212254802	Duroc	female	11	10	0	2	0	1	15.8	9
DDWSXX212248602	Duroc	female	12	8	1	0	2	2	10.1	9
DDWSXX211441900	Duroc	female	8	7	1	0	0	1	10.6	9
DDWSXX212204400	Duroc	female	11	9	0	0	0	2	16.4	9
DDWSXX210332706	Duroc	female	9	9	1	0	0	0	16.6	5
DDWSXX213002704	Duroc	female	8	8	0	0	0	0	15.4	8
DDWSXX212038808	Duroc	female	8	8	0	0	0	0	16	9
DDWSXX212030410	Duroc	female	13	13	0	0	0	0	20.5	9
DDWSXX210337604	Duroc	female	12	12	1	0	0	0	17.2	9
DDWSXX211026704	Duroc	female	14	14	2	1	0	0	18.4	8
DDWSXX210332706	Duroc	female	8	8	0	0	0	0	15.7	8
DDWSXX210147100	Duroc	female	14	14	1	0	0	0	21.4	8
DDWSXX211229302	Duroc	female	11	11	1	0	0	0	16.8	8
DDWSXX210188906	Duroc	female	12	12	1	1	0	0	19.7	8
DDWSXX211306600	Duroc	female	10	9	0	0	0	1	16.4	9
DDWSXX211421402	Duroc	female	9	8	0	0	1	0	19.8	9
DDWSXX211263300	Duroc	female	12	8	0	0	4	0	11.9	8
DDWSXX211263300	Duroc	female	13	11	0	1	0	2	19.6	10
DDWSXX212268200	Duroc	female	11	10	1	0	0	1	14.8	7
DDWSXX211278600	Duroc	female	7	7	0	1	0	0	9.7	8
DDWSXX212264408	Duroc	female	9	9	0	1	0	0	16.9	8
DDWSXX212015302	Duroc	female	12	12	0	1	0	0	22.1	9
DDWSXX211309508	Duroc	female	13	8	0	1	0	5	12.8	7
DDWSXX212056002	Duroc	female	11	9	0	0	2	0	17.7	8
DDWSXX212072200	Duroc	female	10	10	1	0	0	0	16.9	9
DDWSXX211336102	Duroc	female	12	11	0	0	0	1	18.2	8
DDWSXX212331212	Duroc	female	8	8	0	1	0	0	12.1	9
DDWSXX212353400	Duroc	female	8	8	0	1	0	0	13.2	8
DDWSXX212311704	Duroc	female	12	12	0	0	0	0	21.3	9
DDWSXX212327202	Duroc	female	11	10	0	1	1	0	17.2	8
DDWSXX210184802	Duroc	female	8	0	0	0	0	8		0
DDWSXX211435406	Duroc	female	11	11	0	0	0	0	16.8	8
DDWSXX210A64006	Duroc	female	7	5	0	0	1	1	7.5	6
DDWSXX212000600	Duroc	female	8	8	0	1	0	0	13.3	9
DDWSXX210189304	Duroc	female	10	9	0	0	1	0	16.2	8
DDWSXX211297702	Duroc	female	14	13	0	0	0	1	23.9	8
DDWSXX211329600	Duroc	female	13	12	0	0	0	1	20.8	8
DDWSXX212250704	Duroc	female	11	1	0	0	6	4	1.9	5
DDWSXX211244704	Duroc	female	9	9	0	0	0	0	15.5	7
DDWSXX211238712	Duroc	female	12	11	0	1	1	0	16.7	7
DDWSXX211441502	Duroc	female	7	5	0	0	0	2	8.6	7
DDWSXX212241308	Duroc	female	13	13	3	1	0	0	12.5	8
DDWSXX211319500	Duroc	female	7	5	0	0	2	0	11.5	7
DDWSXX210119406	Duroc	female	4	4	0	0	0	0	8.1	7
DDWSXX212361504	Duroc	female	12	11	2	0	1	0	13.22	8
DDWSXX211056002	Duroc	female	10	8	0	0	1	1	13.9	8
DDWSXX212028506	Duroc	female	12	11	3	0	0	1	16.6	8
DDWSXX212007406	Duroc	female	9	8	0	0	1	0	14.2	8
DDWSXX210174812	Duroc	female	13	13	1	0	0	0	20.5	8
DDWSXX212231600	Duroc	female	12	12	0	0	0	0	18	9
DDWSXX212259902	Duroc	female	11	10	2	1	0	1	13.9	9
DDWSXX211015002	Duroc	female	13	10	1	0	2	1	14.6	9
DDWSXX211051900	Duroc	female	8	8	0	0	0	0	13.1	7
DDWSXX211421104	Duroc	female	12	10	0	0	1	1	18.4	7
DDWSXX211334710	Duroc	female	10	8	0	0	0	2	12.7	8
DDWSXX211203902	Duroc	female	10	10	0	0	0	0	17.2	8
DDWSXX211340502	Duroc	female	8	8	0	2	0	0	11.3	8
DDWSXX210151502	Duroc	female	5	5	0	0	0	0	12.7	5
DDWSXX210A14202	Duroc	female	14	10	0	3	0	4	14.4	7
DDWSXX212231600	Duroc	female	8	8	0	0	0	0	15	9
DDWSXX210163504	Duroc	female	7	7	0	0	0	0	11.3	7
DDWSXX212281106	Duroc	female	5	4	0	0	1	0	8.4	7
DDWSXX210101706	Duroc	female	9	8	1	0	0	1	12.3	7
DDWSXX212041500	Duroc	female	11	10	1	0	0	1	16.1	7
DDWSXX212041500	Duroc	female	6	6	1	0	0	0	6.1	6
DDWSXX211330300	Duroc	female	6	5	0	0	1	0	8	9
DDWSXX210183300	Duroc	female	10	9	2	1	0	1	10.1	7
DDWSXX210178502	Duroc	female	11	10	0	0	1	0	20.1	5
DDWSXX212276700	Duroc	female	8	8	1	0	0	0	13	7
DDWSXX212327202	Duroc	female	10	10	0	0	0	0	14.7	8
DDWSXX212031702	Duroc	female	11	10	2	0	1	0	14.3	7
DDWSXX212043308	Duroc	female	15	13	1	2	1	1	17.5	8
DDWSXX211066300	Duroc	female	13	9	0	1	4	0	9.5	8
DDWSXX210320810	Duroc	female	7	0	0	0	7	0		6
DDWSXX211304302	Duroc	female	17	13	2	0	4	0	18.6	8
DDWSXX212249804	Duroc	female	8	8	0	0	0	0	12.5	8
DDWSXX212341506	Duroc	female	11	8	0	0	1	2	12	6
DDWSXX212029102	Duroc	female	12	11	1	2	0	1	17.7	8
DDWSXX211260306	Duroc	female	7	0	0	0	7	0		0
DDWSXX210A07400	Duroc	female	4	3	0	0	1	0	6.5	8
DDWSXX210A16906	Duroc	female	11	9	0	0	2	0	17.4	7
DDWSXX211234710	Duroc	female	8	8	0	0	0	0	14.8	9
DDWSXX212249900	Duroc	female	6	6	0	0	0	0	10	8
DDWSXX212027404	Duroc	female	10	9	1	0	1	0	12	9
DDWSXX211228204	Duroc	female	8	5	0	0	3	0	10.4	8
DDWSXX211203206	Duroc	female	6	6	0	0	0	0	8.5	6
DDWSXX210188906	Duroc	female	11	6	0	0	5	0	12.7	6
DDWSXX212289700	Duroc	female	8	8	0	1	0	0	12.6	9
DDWSXX212285600	Duroc	female	7	6	0	0	1	0	9.7	8
DDWSXX212046110	Duroc	female	9	8	1	0	0	1	10.6	7
DDWSXX211242706	Duroc	female	14	11	3	0	1	2	19.6	7
DDWSXX211412802	Duroc	female	10	10	2	0	0	0	11.4	8
DDWSXX211266002	Duroc	female	11	11	0	0	0	0	19.4	7
DDWSXX211236606	Duroc	female	9	7	0	0	2	0	11.5	9
DDWSXX212047602	Duroc	female	4	4	0	0	0	0	8.2	9
DDWSXX212234412	Duroc	female	9	6	4	0	1	2	2.5	9
DDWSXX211039500	Duroc	female	11	9	0	1	2	0	15.1	8
DDWSXX212053410	Duroc	female	13	13	0	1	0	0	18.6	0
DDWSXX211234702	Duroc	female	12	11	1	0	0	1	16	7
DDWSXX212258604	Duroc	female	4	4	0	0	0	0	9.8	8
DDWSXX213003202	Duroc	female	8	8	0	0	0	0	12.8	8
DDWSXX212250100	Duroc	female	6	6	0	0	0	0	13.8	8
DDWSXX212404504	Duroc	female	11	11	1	1	0	0	16.7	7
DDWSXX212311000	Duroc	female	13	13	1	1	0	0	18.2	8
DDWSXX213006706	Duroc	female	6	6	0	0	0	0	8	7
DDWSXX212044608	Duroc	female	11	9	0	1	0	2	13.1	7
DDWSXX211344902	Duroc	female	11	10	0	0	0	1	19.5	8
DDWSXX212304004	Duroc	female	11	9	0	0	1	1	16	10
DDWSXX212208908	Duroc	female	11	11	0	2	0	0	20.2	7
DDWSXX211422200	Duroc	female	12	11	1	0	1	0	18.1	8
DDWSXX212018802	Duroc	female	10	10	2	0	0	0	15.6	8
DDWSXX211265712	Duroc	female	15	14	2	0	1	0	22.5	7
DDWSXX211344306	Duroc	female	12	10	1	0	1	1	19.6	8
DDWSXX212208902	Duroc	female	10	9	0	0	1	0	14	7
DDWSXX211334308	Duroc	female	8	8	1	0	0	0	11.7	8
DDWSXX211249700	Duroc	female	9	7	1	0	2	0	8.9	7
DDWSXX211335202	Duroc	female	10	9	0	0	0	1	16.9	8
DDWSXX211066602	Duroc	female	7	7	1	0	0	0	12.8	8
DDWSXX212340612	Duroc	female	13	13	1	0	0	0	20.5	6
DDWSXX212027402	Duroc	female	9	8	0	0	1	0	14.3	8
DDWSXX211054604	Duroc	female	13	13	0	3	0	0	20.2	7
DDWSXX213359704	Duroc	female	9	9	0	0	0	0	12.4	9
DDWSXX212221304	Duroc	female	9	9	0	0	0	0	14.9	8
DDWSXX211286000	Duroc	female	9	8	0	0	0	1	12.8	8
DDWSXX212310200	Duroc	female	6	6	0	0	0	0	10.3	7
DDWSXX212347206	Duroc	female	7	7	0	0	0	0	12.5	9
DDWSXX211029206	Duroc	female	12	11	0	1	1	0	18.9	7
DDWSXX212014806	Duroc	female	7	7	0	0	0	0	12	9
DDWSXX211239102	Duroc	female	4	4	0	0	0	0	7.8	5
DDWSXX212020604	Duroc	female	4	4	0	0	0	0	7.5	9
DDWSXX211036204	Duroc	female	15	14	2	0	1	0	21.9	5
DDWSXX212048204	Duroc	female	14	14	1	1	0	0	20.1	7
DDWSXX212305212	Duroc	female	11	11	0	1	0	0	21	10
DDWSXX212340302	Duroc	female	5	5	0	0	0	0	8.7	8
DDWSXX212253606	Duroc	female	9	8	0	0	1	0	14.9	9
DDWSXX212206706	Duroc	female	10	10	2	0	0	0	11.8	8
DDWSXX210121502	Duroc	female	12	11	0	0	0	1	17.4	8
DDWSXX211412802	Duroc	female	11	11	1	0	0	0	18.3	8
DDWSXX212013300	Duroc	female	13	10	0	2	1	2	16.2	9
DDWSXX212320200	Duroc	female	9	8	0	0	0	1	19.2	9
DDWSXX211445600	Duroc	female	10	9	1	0	1	0	17.1	7
DDWSXX213301802	Duroc	female	13	13	0	0	0	0	17.1	7
DDWSXX212057208	Duroc	female	10	8	1	0	2	0	11.6	8
DDWSXX211024908	Duroc	female	8	7	0	0	1	0	11.9	8
DDWSXX211259508	Duroc	female	11	11	0	0	0	0	18.2	10
DDWSXX211261500	Duroc	female	15	12	0	0	0	3	19.7	8
DDWSXX212206502	Duroc	female	13	12	1	0	1	0		8
DDWSXX210185502	Duroc	female	8	7	0	0	0	1	13.6	6
DDWSXX212305212	Duroc	female	14	12	0	0	0	2	17.7	9
DDWSXX212002910	Duroc	female	6	6	0	0	0	0	11.3	6
DDWSXX211330102	Duroc	female	14	11	1	0	0	3	16.1	8
DDWSXX212280906	Duroc	female	7	4	0	1	1	2	5.2	6
DDWSXX212330802	Duroc	female	10	10	0	0	0	0	15.4	9
DDWSXX212038510	Duroc	female	9	8	0	1	1	0	15.6	7
DDWSXX211334308	Duroc	female	12	10	0	0	0	2	15.1	10
DDWSXX211331504	Duroc	female	9	9	1	1	0	0	12.4	10
DDWSXX212280006	Duroc	female	9	8	0	2	0	1	14.1	6
DDWSXX210180000	Duroc	female	7	6	0	0	1	0	11	7
DDWSXX210A57110	Duroc	female	11	8	0	0	1	2	16.9	7
DDWSXX213014702	Duroc	female	9	8	0	0	1	0	11.8	9
DDWSXX212404504	Duroc	female	8	8	1	0	0	0	12.6	9
DDWSXX212203008	Duroc	female	10	0	0	0	10	0		0
DDWSXX212004802	Duroc	female	9	8	1	0	0	1	13.9	9
DDWSXX212320104	Duroc	female	12	9	0	0	0	3	16.7	9
DDWSXX213304508	Duroc	female	9	9	0	1	0	0	14.8	8
DDWSXX212404000	Duroc	female	10	10	0	10	0	0	16.5	9
DDWSXX210175506	Duroc	female	9	9	1	0	0	0	11.9	6
DDWSXX212257200	Duroc	female	4	4	0	0	0	0	8.5	5
DDWSXX211066300	Duroc	female	11	10	0	1	1	0	18.6	8
DDWSXX212276300	Duroc	female	7	6	0	0	1	0	12.3	9
DDWSXX212206802	Duroc	female	10	9	0	0	0	1	20.6	8
DDWSXX212294606	Duroc	female	9	9	0	0	0	0	13.9	9
DDWSXX210152002	Duroc	female	10	10	0	0	0	0	18.7	9
DDWSXX211438100	Duroc	female	10	10	1	0	0	0	16.2	9
DDWSXX211250802	Duroc	female	11	9	2	0	1	1	13.7	8
DDWSXX211036204	Duroc	female	12	11	1	0	0	1	17	9
DDWSXX212023602	Duroc	female	9	8	0	0	1	0	11.4	8
DDWSXX211442200	Duroc	female	11	9	1	0	0	2	15.1	8
DDWSXX211217908	Duroc	female	15	13	0	0	0	2	20.4	11
DDWSXX212282302	Duroc	female	10	10	0	1	0	0	16.2	8
DDWSXX211422600	Duroc	female	3	1	0	0	2	0	1.5	7
DDWSXX210A12210	Duroc	female	5	5	0	1	0	0	6.1	4
DDWSXX211201902	Duroc	female	13	12	0	0	0	1	19.5	9
DDWSXX213361100	Duroc	female	11	11	0	0	0	0	18.5	9
DDWSXX212308804	Duroc	female	10	10	0	0	0	0	17.2	7
DDWSXX210175506	Duroc	female	14	11	1	1	0	3	16.4	8
DDWSXX213013700	Duroc	female	8	8	0	0	0	0	11.8	6
DDWSXX213021604	Duroc	female	14	12	0	0	1	1	16.2	9
DDWSXX212052302	Duroc	female	9	9	0	0	0	0	15.7	8
DDWSXX211018602	Duroc	female	11	10	0	0	1	0	17.7	6
DDWSXX212292802	Duroc	female	9	9	1	0	0	0	13.8	6
DDWSXX212292802	Duroc	female	8	8	0	0	0	0	12.8	7
DDWSXX213350000	Duroc	female	8	8	0	1	0	0	11.3	9
DDWSXX211251104	Duroc	female	12	8	0	0	0	4	15.1	7
DDWSXX212275902	Duroc	female	4	2	0	0	2	0	3	9
DDWSXX213306302	Duroc	female	11	10	0	0	0	1	14.4	10
DDWSXX211255404	Duroc	female	8	7	0	0	1	0	14.2	7
DDWSXX212236802	Duroc	female	12	11	0	0	1	0	17.2	6
DDWSXX210179108	Duroc	female	13	13	1	1	0	0	17.5	8
DDWSXX212279204	Duroc	female	10	0	0	0	8	2		3
DDWSXX213304710	Duroc	female	8	8	1	1	0	0	12.4	9
DDWSXX212038510	Duroc	female	12	11	0	0	1	0	18	8
DDWSXX212316408	Duroc	female	10	10	1	0	0	0	15.1	0
DDWSXX212046702	Duroc	female	9	9	0	0	0	0	15.2	8
DDWSXX212281002	Duroc	female	6	6	0	0	0	0	9.4	6
DDWSXX212329602	Duroc	female	11	9	0	1	0	2	14.5	8
DDWSXX212263904	Duroc	female	11	11	1	0	0	0	18.8	7
DDWSXX211031300	Duroc	female	13	7	0	0	3	3	11.1	8
DDWSXX212330802	Duroc	female	9	7	0	2	2	0	7.4	7
DDWSXX211416900	Duroc	female	11	10	1	1	1	0	14.7	9
DDWSXX211206300	Duroc	female	11	9	0	0	1	1	16.3	8
DDWSXX211312506	Duroc	female	15	14	1	0	0	1	19.4	9
DDWSXX213352508	Duroc	female	6	5	0	0	1	0	7.5	8
DDWSXX212202800	Duroc	female	4	4	0	0	0	0	11.5	9
DDWSXX212269800	Duroc	female	10	7	1	1	0	3	10.1	8
DDWSXX211045802	Duroc	female	10	9	1	1	1	0	15.2	7
DDWSXX211045802	Duroc	female	10	10	0	0	0	0	16.2	7
DDWSXX211422506	Duroc	female	12	1	0	0	7	4	1.3	5
DDWSXX212258604	Duroc	female	9	8	1	0	1	0	11.9	8
DDWSXX211214004	Duroc	female	12	11	2	1	0	1	14.8	8
DDWSXX212339004	Duroc	female	10	8	0	0	1	1	12	8
DDWSXX210120104	Duroc	female	7	7	0	0	0	0	13.2	9
DDWSXX210338302	Duroc	female	13	12	0	0	1	0	21.9	7
DDWSXX211330702	Duroc	female	9	9	0	0	0	0	15.9	8
DDWSXX211066402	Duroc	female	10	8	0	0	1	1	13.8	8
DDWSXX211266906	Duroc	female	10	9	2	0	0	1	11.9	8
DDWSXX210081502	Duroc	female	12	10	1	0	2	0	19.7	8
DDWSXX212044900	Duroc	female	9	8	0	0	1	0	12.2	8
DDWSXX212349306	Duroc	female	10	9	1	4	0	1	14	7
DDWSXX212311000	Duroc	female	12	12	1	0	0	0	17.4	8
DDWSXX212360102	Duroc	female	10	10	1	2	0	0	15.1	9
DDWSXX211335202	Duroc	female	10	10	0	1	0	0	14.9	9
DDWSXX211246308	Duroc	female	8	7	0	0	1	0	10.8	7
DDWSXX212326400	Duroc	female	12	9	0	1	2	1	13.1	9
DDWSXX212243602	Duroc	female	9	9	1	0	0	0	14.2	9
DDWSXX211439606	Duroc	female	12	11	1	1	0	1	14.4	8
DDWSXX213300202	Duroc	female	9	7	0	0	2	0	9.7	7
DDWSXX213300300	Duroc	female	7	7	1	0	0	0	9.72	8
DDWSXX212213904	Duroc	female	6	5	0	0	1	0	8.5	8
DDWSXX211066204	Duroc	female	7	7	0	0	0	0	13.4	6
DDWSXX211226008	Duroc	female	7	6	0	0	0	1	9.7	8
DDWSXX212213400	Duroc	female	7	4	0	0	1	2	6.9	8
DDWSXX212306302	Duroc	female	8	7	0	0	1	0	11.7	7
DDWSXX212259208	Duroc	female	9	9	0	0	0	0	13.1	9
DDWSXX212303206	Duroc	female	14	14	1	0	0	0	20	9
DDWSXX212026100	Duroc	female	11	11	1	0	0	0	15.1	8
DDWSXX213017600	Duroc	female	11	11	0	0	0	0	18.9	9
DDWSXX211417104	Duroc	female	8	7	0	0	0	1	13.3	9
DDWSXX212255610	Duroc	female	10	10	0	0	0	0	20.4	9
DDWSXX211301304	Duroc	female	12	10	1	0	2	0	14.5	9
DDWSXX211340608	Duroc	female	10	10	1	1	0	0	14.4	7
DDWSXX211336308	Duroc	female	14	12	0	0	0	2	18.1	9
DDWSXX210153800	Duroc	female	12	8	0	0	2	2	13.5	6
DDWSXX212066604	Duroc	female	10	9	0	1	0	1	10.6	8
DDWSXX212255100	Duroc	female	9	6	0	0	1	2	11.7	8
DDWSXX211229302	Duroc	female	11	11	0	0	0	0	15.9	8
DDWSXX212253606	Duroc	female	12	11	1	0	1	0	20.5	9
DDWSXX211258202	Duroc	female	12	11	2	0	0	1	15.5	9
DDWSXX210147100	Duroc	female	12	11	1	1	1	0	16.7	7
DDWSXX211217908	Duroc	female	14	14	2	1	0	0	17.4	7
DDWSXX211438100	Duroc	female	7	7	1	0	0	0	9.6	8
DDWSXX211203902	Duroc	female	8	7	0	0	1	0	14.3	7
DDWSXX211344904	Duroc	female	12	12	0	0	0	0	22.7	9
DDWSXX213006702	Duroc	female	9	9	0	0	0	0	13.7	8
DDWSXX212206706	Duroc	female	8	8	0	0	0	0	17.5	8
DDWSXX211066004	Duroc	female	2	2	0	0	0	0	4.7	7
DDWSXX212217900	Duroc	female	13	13	2	0	0	0	18.28	9
DDWSXX210152002	Duroc	female	10	10	1	0	0	0	15.2	7
DDWSXX212263908	Duroc	female	11	11	2	1	0	0	24	10
DDWSXX212305314	Duroc	female	13	12	1	2	1	0	19.1	6
DDWSXX212338900	Duroc	female	5	4	0	0	1	0	6.5	8
DDWSXX212404000	Duroc	female	10	8	0	0	0	2	13.9	8
DDWSXX212203308	Duroc	female	13	11	0	0	0	2	15.7	8
DDWSXX211037304	Duroc	female	12	9	2	0	2	1	10	6
DDWSXX213307202	Duroc	female	12	12	1	0	0	0	17.5	8
DDWSXX211420706	Duroc	female	12	11	1	0	0	1	17.1	7
DDWSXX211201902	Duroc	female	10	9	0	1	0	1	17.5	9
DDWSXX211245704	Duroc	female	10	10	0	1	0	0		4
DDWSXX212403902	Duroc	female	9	8	1	0	0	1	10.7	8
DDWSXX212236202	Duroc	female	11	11	1	0	0	0	16.7	8
DDWSXX210119406	Duroc	female	7	7	0	0	0	0	17.5	0
DDWSXX213305606	Duroc	female	8	8	0	0	0	0	13.2	9
DDWSXX210179108	Duroc	female	13	12	1	0	0	1	16.5	7
DDWSXX211251900	Duroc	female	8	0	0	0	0	8		0
DDWSXX211445600	Duroc	female	9	9	0	0	0	0	16.1	8
DDWSXX212324108	Duroc	female	10	10	0	0	0	0	17.1	10
DDWSXX210075406	Duroc	female	10	10	1	0	0	0	18.3	8
DDWSXX210180000	Duroc	female	10	9	1	0	1	0	11.9	7
DDWSXX213351008	Duroc	female	8	8	0	0	0	0	11.8	8
DDWSXX212316204	Duroc	female	11	8	0	0	2	1	13.4	7
DDWSXX212043302	Duroc	female	9	9	1	1	0	0	11.7	8
DDWSXX211415000	Duroc	female	10	8	1	0	0	2	13.8	8
DDWSXX211029206	Duroc	female	14	13	2	1	0	1	19.8	7
DDWSXX212271002	Duroc	female	9	9	1	0	0	0	15	8
DDWSXX212320104	Duroc	female	8	4	0	0	3	1	5.8	9
DDWSXX213009204	Duroc	female	13	12	1	1	1	0	16.7	8
DDWSXX212351006	Duroc	female	12	11	0	0	0	1	15.6	8
DDWSXX211214004	Duroc	female	10	8	0	0	2	0	11.9	9
DDWSXX210148002	Duroc	female	11	11	2	0	0	0	13.7	7
DDWSXX209A89506	Duroc	female	10	8	4	1	2	0	9.6	5
DDWSXX212215602	Duroc	female	11	11	0	0	0	0	18.3	9
DDWSXX212250100	Duroc	female	12	10	0	0	1	1	15.9	9
DDWSXX212033402	Duroc	female	12	9	0	0	1	2	15	8
DDWSXX213306002	Duroc	female	10	10	0	0	0	0	16.4	8
DDWSXX212302000	Duroc	female	6	6	0	0	0	0	11.2	8
DDWSXX211211600	Duroc	female	11	11	2	0	0	0	16.4	9
DDWSXX211249700	Duroc	female	7	7	0	0	0	0	14.2	7
DDWSXX211017602	Duroc	female	16	14	2	0	0	2	20.1	9
DDWSXX213303002	Duroc	female	7	7	0	0	0	0	11.7	8
DDWSXX212068004	Duroc	female	10	10	1	0	0	0	15.4	8
DDWSXX210181304	Duroc	female	11	11	0	0	0	0	22.7	4
DDWSXX211265712	Duroc	female	11	10	1	0	0	1	15.2	9
DDWSXX211304900	Duroc	female	8	8	0	0	0	0	12.1	8
DDWSXX212027802	Duroc	female	7	7	0	0	0	0	11.6	8
DDWSXX213350302	Duroc	female	10	9	2	0	1	0	10.4	7
DDWSXX212296502	Duroc	female	10	10	0	1	0	0	17.1	5
DDWSXX211286000	Duroc	female	10	10	1	0	0	0	16.5	9
DDWSXX212255100	Duroc	female	8	7	0	0	0	1	10.6	9
DDWSXX213002206	Duroc	female	10	9	0	2	0	1	12.5	8
DDWSXX211066402	Duroc	female	10	10	0	0	0	0	19.3	8
DDWSXX212067302	Duroc	female	11	11	1	0	0	0	17.1	10
DDWSXX212071604	Duroc	female	9	8	0	0	1	0	13.4	8
DDWSXX211438002	Duroc	female	10	10	2	0	0	0	14.2	8
DDWSXX211255404	Duroc	female	10	10	0	0	0	0	17.7	9
DDWSXX212332404	Duroc	female	10	9	1	0	0	1	14.4	7
DDWSXX210144600	Duroc	female	10	9	0	0	0	1	17.6	8
DDWSXX212213400	Duroc	female	11	11	2	0	0	0	17.8	8
DDWSXX212277600	Duroc	female	7	7	0	0	0	0	11.4	7
DDWSXX210A05002	Duroc	female	10	8	0	0	0	2	13.8	8
DDWSXX212266006	Duroc	female	10	9	0	0	0	1	14.1	7
DDWSXX212040704	Duroc	female	8	8	0	0	0	0	16.5	9
DDWSXX211340200	Duroc	female	13	11	0	1	0	2	17.5	7
DDWSXX212303206	Duroc	female	12	11	0	0	1	0	18.1	12
DDWSXX212240106	Duroc	female	9	9	0	0	0	0	16.1	8
DDWSXX211266906	Duroc	female	10	9	2	0	1	0	13.44	8
DDWSXX212247002	Duroc	female	7	6	0	0	1	0	14.2	8
DDWSXX210A39802	Duroc	female	10	10	1	0	0	0	12.7	9
DDWSXX211222902	Duroc	female	12	11	0	0	1	0	14.8	8
DDWSXX211206406	Duroc	female	8	8	0	0	0	0	14.6	8
DDWSXX210081206	Duroc	female	11	9	0	0	0	2	17.1	7
DDWSXX211255904	Duroc	female	10	10	0	0	0	0	17	8
DDWSXX211417104	Duroc	female	12	11	1	1	0	1	14.7	9
DDWSXX212056700	Duroc	female	13	12	1	0	1	0	17.8	9
DDWSXX211401308	Duroc	female	10	10	0	0	0	0	13.6	10
DDWSXX212019404	Duroc	female	9	9	1	0	0	0	15.6	8
DDWSXX212361800	Duroc	female	12	11	0	0	0	1	16.7	7
DDWSXX211331504	Duroc	female	10	10	1	0	0	0	16.5	9
DDWSXX212044608	Duroc	female	5	5	0	0	0	0	10.4	8
DDWSXX212244402	Duroc	female	10	9	0	0	0	1	17.7	6
DDWSXX212248804	Duroc	female	14	12	1	0	0	2	15.4	9
DDWSXX210171800	Duroc	female	12	12	1	1	0	0	17.5	8
DDWSXX210153800	Duroc	female	12	10	0	0	1	1	18.7	8
DDWSXX211257814	Duroc	female	8	8	0	0	0	0	14.5	9
DDWSXX212038510	Duroc	female	12	11	0	0	0	1	14.4	7
DDWSXX211032406	Duroc	female	5	4	0	0	0	1	6.4	8
DDWSXX211303004	Duroc	female	1	0	0	0	0	1		8
DDWSXX211206702	Duroc	female	8	8	0	1	0	0	17.2	9
DDWSXX211281200	Duroc	female	12	10	0	0	0	2	13.5	9
DDWSXX212326400	Duroc	female	13	13	2	2	0	0	19.3	9
DDWSXX212271002	Duroc	female	4	4	0	1	0	0	8.2	8
DDWSXX212296402	Duroc	female	9	8	0	0	1	0	12	8
DDWSXX211254004	Duroc	female	9	8	0	0	1	0	16.4	9
DDWSXX212215602	Duroc	female	10	10	0	0	0	0	19.3	8
DDWSXX212027404	Duroc	female	10	9	1	0	0	1	9.8	9
DDWSXX212043302	Duroc	female	8	8	0	0	0	0	11.6	8
DDWSXX211203902	Duroc	female	12	9	0	3	3	0	12.1	8
DDWSXX211307602	Duroc	female	13	12	0	0	0	1	19.8	8
DDWSXX211233502	Duroc	female	10	10	1	0	0	0	20	8
DDWSXX212274802	Duroc	female	14	13	0	1	1	0	16.1	9
DDWSXX212324108	Duroc	female	3	3	0	0	0	0	6.3	9
DDWSXX212206502	Duroc	female	14	14	2	1	0	0	20.7	9
DDWSXX212222202	Duroc	female	12	12	0	1	0	0	17.5	8
DDWSXX211289500	Duroc	female	12	12	1	2	0	0	20.6	9
DDWSXX212002910	Duroc	female	5	5	0	0	0	0	10.8	8
DDWSXX212260000	Duroc	female	3	3	0	0	0	0	6.4	8
DDWSXX212232806	Duroc	female	2	2	0	0	0	0	4.1	8
DDWSXX211265702	Duroc	female	12	11	0	0	0	1	19.8	11
DDWSXX211228902	Duroc	female	11	11	0	0	0	0	21.6	8
DDWSXX211226008	Duroc	female	11	10	0	0	0	1	16.7	5
DDWSXX213013208	Duroc	female	13	12	0	1	0	1	25.2	9
DDWSXX212051302	Duroc	female	8	8	0	0	0	0	14	8
DDWSXX211300606	Duroc	female	10	9	0	2	1	0	15.7	8
DDWSXX211031004	Duroc	female	7	6	0	1	1	0	10.7	7
DDWSXX210A01604	Duroc	female	11	11	1	0	0	0	17.6	10
DDWSXX212281904	Duroc	female	9	7	0	0	1	1	12.4	8
DDWSXX212281904	Duroc	female	7	7	0	1	0	0	11.6	8
DDWSXX211327402	Duroc	female	12	8	0	0	4	0	13.6	7
DDWSXX212033402	Duroc	female	11	9	0	1	1	1	13.3	8
DDWSXX212221304	Duroc	female	12	11	1	1	0	1	16.2	8
DDWSXX212280904	Duroc	female	11	9	3	1	2	0	7.4	9
DDWSXX211255904	Duroc	female	8	7	0	0	0	1	13.7	7
DDWSXX211206300	Duroc	female	9	8	0	0	1	0	12.6	8
DDWSXX211066602	Duroc	female	9	9	0	0	0	0	11	9
DDWSXX212280906	Duroc	female	9	8	0	1	1	0	14.3	7
DDWSXX211320404	Duroc	female	11	11	0	0	0	0	16.5	7
DDWSXX212355504	Duroc	female	9	8	0	0	0	1	13.6	9
DDWSXX212281606	Duroc	female	9	8	0	0	0	1	13.5	8
DDWSXX212349306	Duroc	female	9	8	2	1	0	1	10.3	8
DDWSXX211024908	Duroc	female	14	10	0	0	3	1	17.2	9
DDWSXX210188200	Duroc	female	11	11	0	1	0	0	22.2	8
DDWSXX211227206	Duroc	female	8	8	2	0	0	0	10.4	8
DDWSXX211054900	Duroc	female	11	11	0	0	0	0	17.7	9
DDWSXX212250204	Duroc	female	14	13	3	2	1	0	13.2	7
DDWSXX212281004	Duroc	female	4	4	0	0	0	0	5.1	0
DDWSXX212269800	Duroc	female	8	7	0	1	0	1	11.2	8
DDWSXX211442200	Duroc	female	14	11	1	0	1	2	19.1	9
DDWSXX211250802	Duroc	female	8	7	0	2	0	1	12	7
DDWSXX212263602	Duroc	female	12	12	0	1	0	0	19.3	9
DDWSXX212263908	Duroc	female	12	12	0	5	0	0	14.5	9
DDWSXX210188906	Duroc	female	9	9	0	0	0	0	16.6	9
DDWSXX210092610	Duroc	female	11	11	1	0	0	0	18.1	11
DDWSXX211203206	Duroc	female	10	9	0	0	0	1	16.1	7
DDWSXX212275902	Duroc	female	10	7	0	0	1	2	12.7	7
DDWSXX211438002	Duroc	female	13	13	1	1	0	0	20.1	10
DDWSXX211266002	Duroc	female	7	7	0	0	0	0	14.6	8
DDWSXX212233404	Duroc	female	12	12	0	0	0	0	21.3	8
DDWSXX212219402	Duroc	female	8	8	1	0	0	0	13.2	7
DDWSXX212335000	Duroc	female	14	13	1	0	0	1	19.2	7
DDWSXX212335000	Duroc	female	12	12	1	0	0	0	17.4	6
DDWSXX212053404	Duroc	female	3	3	0	0	0	0	5.3	8
DDWSXX212326400	Duroc	female	9	5	0	2	3	1	4.4	7
DDWSXX211267904	Duroc	female	10	8	0	1	0	2	13.3	8
DDWSXX212297402	Duroc	female	5	4	0	0	1	0	6.1	6
DDWSXX212286802	Duroc	female	13	12	2	0	1	0	17.4	9
DDWSXX212033000	Duroc	female	11	11	0	0	0	0	16.7	8
DDWSXX212035004	Duroc	female	9	9	0	0	0	0	15.6	9
DDWSXX213021606	Duroc	female	9	8	1	0	1	0	12.6	9
DDWSXX212323800	Duroc	female	10	10	0	0	0	0	17.6	9
DDWSXX212292308	Duroc	female	9	7	1	0	2	0	8.9	6
DDWSXX210A31306	Duroc	female	9	7	0	0	0	2	10.5	7
DDWSXX211438104	Duroc	female	6	6	1	0	0	0	9	7
DDWSXX211441106	Duroc	female	11	10	0	0	0	1	18	9
DDWSXX211290504	Duroc	female	12	12	2	1	0	0	15.2	9
DDWSXX212333802	Duroc	female	5	5	0	0	0	0	9.1	8
DDWSXX211408700	Duroc	female	13	13	1	0	0	0		0
DDWSXX212223400	Duroc	female	10	4	2	2	0	6		0
DDWSXX212223400	Duroc	female	14	14	2	0	0	0	20.4	9
DDWSXX213017406	Duroc	female	9	8	0	0	1	0	11.5	8
DDWSXX211433300	Duroc	female	11	11	0	1	0	0	13	8
DDWSXX212026006	Duroc	female	9	9	0	0	0	0	16.2	8
DDWSXX210117402	Duroc	female	10	10	1	2	0	0	16.4	7
DDWSXX212211702	Duroc	female	4	3	0	0	0	1	6	5
DDWSXX211027504	Duroc	female	14	10	1	1	0	4	11.1	8
DDWSXX211294302	Duroc	female	13	11	1	1	1	1	18.9	7
DDWSXX212255706	Duroc	female	9	9	0	0	0	0	14.1	8
DDWSXX211058206	Duroc	female	11	11	0	0	0	0	18.1	8
DDWSXX211290504	Duroc	female	1	1	0	0	0	0	1.9	8
DDWSXX212026006	Duroc	female	12	11	0	0	0	1	17.1	8
DDWSXX211224208	Duroc	female	8	6	0	0	0	2	10.9	9
DDWSXX212350500	Duroc	female	6	6	0	0	0	0	9.6	7
DDWSXX211441106	Duroc	female	8	8	0	0	0	0	17.5	7
DDWSXX212404104	Duroc	female	9	8	0	0	1	0	11.5	8
DDWSXX212211702	Duroc	female	11	8	1	1	3	0	15.4	9
DDWSXX212282410	Duroc	female	9	9	0	0	0	0	15.6	9
DDWSXX213358700	Duroc	female	13	12	0	2	1	0	17.8	8
DDWSXX211326804	Duroc	female	9	8	0	0	1	0	14.4	8
DDWSXX211223602	Duroc	female	10	6	2	4	1	3	8.5	0
DDWSXX212230506	Duroc	female	11	4	0	0	6	1	6.3	4
DDWSXX210101708	Duroc	female	10	9	0	0	0	1	14.1	7
DDWSXX213300208	Duroc	female	9	8	0	0	1	0	13.1	8
DDWSXX212054400	Duroc	female	13	13	3	0	0	0	16.8	9
DDWSXX212355608	Duroc	female	9	8	0	0	1	0	13.8	9
DDWSXX210152400	Duroc	female	8	7	1	0	1	0	10.5	7
DDWSXX211340100	Duroc	female	7	6	0	0	1	0		8
DDWSXX212285304	Duroc	female	15	12	0	0	1	2	17.2	7
DDWSXX211445500	Duroc	female	14	14	1	0	0	0	22.2	8
DDWSXX212021700	Duroc	female	10	10	0	0	0	0	11.5	9
DDWSXX212252302	Duroc	female	12	9	0	0	2	1	15.3	7
DDWSXX210152400	Duroc	female	5	5	0	0	0	0	10.4	8
DDWSXX211235702	Duroc	female	11	11	1	2	0	0	16.6	7
DDWSXX212202110	Duroc	female	7	5	0	0	2	0	8.4	5
DDWSXX211326804	Duroc	female	7	7	0	0	0	0	12.6	7
DDWSXX212287908	Duroc	female	11	11	1	0	0	0	17	9
DDWSXX211206008	Duroc	female	11	6	0	0	1	4	9.5	8
DDWSXX212252302	Duroc	female	4	3	0	0	1	0	6.8	9
DDWSXX210A72106	Duroc	female	14	14	2	1	0	0	20.8	8
DDWSXX210150710	Duroc	female	12	11	1	1	0	1	14.9	7
DDWSXX212010804	Duroc	female	10	9	1	0	1	0	13.5	9
DDWSXX212285400	Duroc	female	8	7	2	0	0	1	8	6
DDWSXX212343604	Duroc	female	11	11	0	0	0	0	18.5	8
DDWSXX212273106	Duroc	female	3	3	0	0	0	0	4.9	8
DDWSXX210A28802	Duroc	female	5	4	0	0	1	0	9	4
DDWSXX212277602	Duroc	female	8	8	0	0	0	0	13.8	9
DDWSXX212277602	Duroc	female	5	5	0	0	0	0	8.1	7
DDWSXX212217402	Duroc	female	12	11	1	1	0	1	20	9
DDWSXX212307804	Duroc	female	13	13	0	0	0	0	22.6	8
DDWSXX211275306	Duroc	female	14	11	1	1	3	0	16.6	8
DDWSXX211010708	Duroc	female	12	11	1	0	1	0	16.3	9
DDWSXX211275306	Duroc	female	11	11	0	0	0	0	19.6	9
DDWSXX211254406	Duroc	female	9	8	0	0	0	1	18.8	7
DDWSXX211024604	Duroc	female	11	11	1	0	0	0	18.4	8
DDWSXX211430100	Duroc	female	12	10	0	0	1	1	15.1	8
DDWSXX210A75200	Duroc	female	8	7	0	0	0	1	12.6	8
DDWSXX212241002	Duroc	female	10	9	0	3	0	1	14.2	8
DDWSXX211206404	Duroc	female	12	12	3	1	0	0	14.5	9
DDWSXX213309102	Duroc	female	6	6	0	0	0	0	9.9	9
DDWSXX210078102	Duroc	female	9	9	0	0	0	0	19.3	10
DDWSXX211049900	Duroc	female	9	8	0	0	0	1	15	8
DDWSXX211254406	Duroc	female	12	12	2	1	0	0	17.57	9
DDWSXX213353500	Duroc	female	14	12	1	0	0	2	18.9	8
DDWSXX213307702	Duroc	female	12	11	0	0	1	0	14.2	8
DDWSXX211206404	Duroc	female	13	10	0	0	0	3	15.1	10
DDWSXX211331010	Duroc	female	15	12	2	0	0	3		10
DDWSXX211237706	Duroc	female	10	10	1	0	0	0	16.2	7
DDWSXX212322000	Duroc	female	10	8	0	0	2	0	12.7	8
DDWSXX211246400	Duroc	female	12	11	0	0	0	1	13.9	8
DDWSXX213304206	Duroc	female	5	5	0	0	0	0	7.2	8
DDWSXX212010804	Duroc	female	10	9	0	0	1	0	19.5	10
DDWSXX212303102	Duroc	female	10	4	2	1	5	1	2.3	1
DDWSXX210335808	Duroc	female	10	2	0	0	8	0	3.1	0
DDWSXX211240300	Duroc	female	9	9	0	0	0	0	15.7	8
DDWSXX212217402	Duroc	female	12	12	2	0	0	0	19.1	8
DDWSXX210136004	Duroc	female	14	14	1	1	0	0	16.3	9
DDWSXX211254406	Duroc	female	8	8	1	1	0	0		7
DDWSXX210A73500	Duroc	female	6	6	1	0	0	0	7.9	8
DDWSXX211235206	Duroc	female	8	8	2	0	0	0	11.4	8
DDWSXX211017400	Duroc	female	8	8	0	0	0	0	15.2	8
DDWSXX212355800	Duroc	female	11	10	1	0	0	1	11.9	8
DDWSXX211257802	Duroc	female	11	11	0	1	0	0	20.4	5
DDWSXX212202600	Duroc	female	7	6	0	0	0	1	8.7	9
DDWSXX209A82300	Duroc	female	12	12	2	0	0	0	20.1	8
DDWSXX211342002	Duroc	female	11	10	0	1	0	1	15.7	9
DDWSXX210A16706	Duroc	female	11	9	0	0	1	1	15	8
DDWSXX212253104	Duroc	female	11	11	1	0	0	0	15.4	8
DDWSXX211004204	Duroc	female	7	7	0	2	0	0	12.8	7
DDWSXX211215302	Duroc	female	11	10	0	1	0	1	16.4	7
DDWSXX211296106	Duroc	female	10	9	1	0	0	1	19.8	8
DDWSXX211024604	Duroc	female	8	8	0	1	0	0	13.3	6
DDWSXX213013904	Duroc	female	8	8	0	4	0	0	14.1	9
DDWSXX211401600	Duroc	female	10	10	0	1	0	0	14.6	7
DDWSXX211238716	Duroc	female	10	8	0	0	0	2	14.1	8
DDWSXX212406506	Duroc	female	11	11	6	1	0	0	9.1	6
DDWSXX212057902	Duroc	female	9	7	0	2	1	1	10.7	0
DDWSXX212350504	Duroc	female	13	13	0	0	0	0	15.2	8
DDWSXX211251106	Duroc	female	12	10	0	0	2	0	18.9	7
DDWSXX211340700	Duroc	female	12	10	0	0	0	2	24.4	8
DDWSXX211311700	Duroc	female	9	7	0	0	0	2	14.9	7
DDWSXX213016908	Duroc	female	7	7	0	0	0	0	10.3	8
DDWSXX213305014	Duroc	female	12	12	2	0	0	0	29.1	9
DDWSXX212207402	Duroc	female	12	11	0	0	0	1	15.7	10
DDWSXX213000402	Duroc	female	9	8	0	0	1	0		9
DDWSXX212298610	Duroc	female	9	0	0	0	8	1		0
DDWSXX212053200	Duroc	female	11	11	1	0	0	0	18.4	9
DDWSXX211242708	Duroc	female	9	8	0	0	0	1		5
DDWSXX211334202	Duroc	female	11	11	0	2	0	0	19.5	9
DDWSXX210184504	Duroc	female	11	10	0	1	0	1	17.2	7
DDWSXX212272104	Duroc	female	12	11	2	0	1	0	12.8	8
DDWSXX212246300	Duroc	female	11	11	0	0	0	0	21.8	8
DDWSXX212246300	Duroc	female	10	9	0	0	0	1	19.8	8
DDWSXX211246304	Duroc	female	10	8	1	0	0	2	11.5	8
DDWSXX212028802	Duroc	female	11	9	0	1	2	0	12.6	9
DDWSXX211292008	Duroc	female	9	9	0	0	0	0	16.1	8
DDWSXX212332906	Duroc	female	9	9	0	0	0	0	15.7	7
DDWSXX212058802	Duroc	female	7	7	0	0	0	0	13.2	7
DDWSXX212322000	Duroc	female	4	4	0	0	0	0	9	8
DDWSXX211015602	Duroc	female	12	8	0	0	0	4	11.1	8
DDWSXX211329300	Duroc	female	13	11	0	0	2	0	16.7	8
DDWSXX213015700	Duroc	female	12	12	0	0	0	0	17.3	12
DDWSXX212016006	Duroc	female	7	7	0	0	0	0	11.5	8
DDWSXX212252506	Duroc	female	8	7	0	0	0	1	12	7
DDWSXX212252506	Duroc	female	8	8	0	0	0	0	14.3	8
DDWSXX211266200	Duroc	female	7	7	0	1	0	0	11.1	6
DDWSXX212066900	Duroc	female	9	9	1	0	0	0	12.1	7
DDWSXX211204508	Duroc	female	8	8	0	0	0	0	12.6	7
DDWSXX212402202	Duroc	female	9	9	0	0	0	0	15.7	8
DDWSXX212402202	Duroc	female	9	9	0	0	0	0	16.3	9
DDWSXX212327200	Duroc	female	11	11	0	0	0	0	16.6	10
DDWSXX211246304	Duroc	female	8	7	0	1	1	0	13	7
DDWSXX212210012	Duroc	female	9	9	2	0	0	0	11.34	8
DDWSXX212007102	Duroc	female	7	7	0	0	0	0	16.2	8
DDWSXX212049306	Duroc	female	11	5	0	0	6	0	7.7	5
DDWSXX211328606	Duroc	female	14	10	2	1	3	1	12.7	7
DDWSXX211200502	Duroc	female	11	11	0	0	0	0	18.9	7
DDWSXX212007102	Duroc	female	8	7	0	0	1	0	12.2	8
DDWSXX210181600	Duroc	female	7	7	0	1	0	0	10.9	7
DDWSXX211333108	Duroc	female	10	8	1	0	1	1	13.1	9
DDWSXX211273002	Duroc	female	13	10	0	0	1	2	14.4	8
DDWSXX211022402	Duroc	female	9	9	0	1	0	0	13.7	8
DDWSXX211022402	Duroc	female	11	10	0	0	0	1	18.4	8
DDWSXX213360900	Duroc	female	10	9	1	1	1	0	13.1	0
DDWSXX212292204	Duroc	female	12	11	2	0	0	1	13.4	9
DDWSXX213358504	Duroc	female	6	5	0	0	0	1	9.1	10
DDWSXX210107904	Duroc	female	12	12	1	1	0	0	18.5	10
DDWSXX211422206	Duroc	female	13	11	2	2	0	2	17	5
DDWSXX211051800	Duroc	female	11	10	1	0	0	1	17.5	9
DDWSXX211028408	Duroc	female	10	9	1	0	1	0	13.4	8
DDWSXX212036402	Duroc	female	8	7	0	0	1	0	11.3	7
DDWSXX211330802	Duroc	female	9	9	0	1	0	0	15	8
DDWSXX211031800	Duroc	female	8	7	0	0	1	0	15.6	7
DDWSXX213304602	Duroc	female	10	10	1	0	0	0	11.9	8
DDWSXX211051800	Duroc	female	8	7	0	0	0	1	11.9	7
DDWSXX212058802	Duroc	female	8	8	0	0	0	0	13.7	7
DDWSXX211221304	Duroc	female	10	10	0	0	0	0	14.3	9
DDWSXX213354102	Duroc	female	16	12	0	0	0	4	20.3	6
DDWSXX212207402	Duroc	female	11	10	1	0	0	1	17.4	9
DDWSXX211225508	Duroc	female	15	12	0	0	2	1	15.2	8
DDWSXX211235206	Duroc	female	3	3	0	0	0	0	8.1	8
DDWSXX211333108	Duroc	female	8	8	0	0	0	0	19.4	7
DDWSXX211029800	Duroc	female	11	11	2	2	0	0	16.5	7
DDWSXX210A32800	Duroc	female	10	7	0	1	2	1	9.4	8
DDWSXX211242708	Duroc	female	13	13	0	1	0	0	19.1	10
DDWSXX212030400	Duroc	female	11	9	1	0	0	2	13.3	8
DDWSXX210A57000	Duroc	female	12	10	1	0	2	0	16.7	8
DDWSXX212201700	Duroc	female	12	12	0	0	0	0	19.2	8
DDWSXX212201700	Duroc	female	8	8	0	0	0	0	13.6	8
DDWSXX212350504	Duroc	female	9	9	0	0	0	0	19.1	8
DDWSXX211251106	Duroc	female	9	7	0	0	0	2	15.3	8
DDWSXX211201206	Duroc	female	9	9	0	0	0	0	17	5
DDWSXX211340700	Duroc	female	12	12	0	3	0	0	19.9	8
DDWSXX210A74400	Duroc	female	14	8	3	0	6	0	8.1	8
DDWSXX211056504	Duroc	female	9	8	2	0	0	1	15	9
DDWSXX212244406	Duroc	female	12	11	1	1	1	0	16.6	7
DDWSXX212026102	Duroc	female	6	6	0	0	0	0	9.8	8
DDWSXX211329300	Duroc	female	12	10	0	0	0	2	16.7	10
DDWSXX211204500	Duroc	female	8	7	0	0	1	0	9.8	9
DDWSXX212344302	Duroc	female	11	11	0	0	0	0	16.7	9
DDWSXX211200502	Duroc	female	8	7	0	0	0	1	10.5	8
DDWSXX212201700	Duroc	female	10	8	0	0	0	2	11.6	8
DDWSXX210A14904	Duroc	female	11	11	1	0	0	0	14.1	8
DDWSXX211017400	Duroc	female	7	7	0	0	0	0	12.3	8
DDWSXX212332906	Duroc	female	10	9	0	0	1	0	17.1	9
DDWSXX211333108	Duroc	female	7	7	0	0	0	0	11.8	8
DDWSXX212020508	Duroc	female	8	8	0	0	0	0	13.2	8
DDWSXX211225502	Duroc	female	12	10	1	0	0	2	15.2	7
DDWSXX211281306	Duroc	female	11	11	1	1	0	0	18.3	8
DDWSXX210112406	Duroc	female	15	15	1	0	0	0	22.6	9
DDWSXX211230600	Duroc	female	13	13	1	0	0	0	20.6	9
DDWSXX211055504	Duroc	female	9	9	0	0	0	0	18.2	9
DDWSXX210179004	Duroc	female	8	7	0	0	1	0	12.2	8
DDWSXX212200606	Duroc	female	12	10	0	0	0	2	16.1	9
DDWSXX210327400	Duroc	female	9	9	0	0	0	0	14.7	9
DDWSXX210A16706	Duroc	female	9	7	0	0	0	2	15.4	7
DDWSXX211036402	Duroc	female	15	14	0	0	1	0	25.1	8
DDWSXX211043408	Duroc	female	11	9	2	0	0	2	11.3	8
DDWSXX210103308	Duroc	female	15	15	2	1	0	0	21.4	9
DDWSXX211200004	Duroc	female	12	10	1	0	0	2	15.4	8
DDWSXX211445602	Duroc	female	10	9	1	1	1	0	11.8	9
DDWSXX210A35202	Duroc	female	8	8	0	0	0	0	15.9	8
DDWSXX210128108	Duroc	female	9	9	0	0	0	0	18.4	7
DDWSXX211276402	Duroc	female	12	10	0	0	0	2	17.7	6
DDWSXX212253104	Duroc	female	9	8	0	0	1	0	15.8	9
DDWSXX211028408	Duroc	female	6	5	0	1	0	1	11.9	7
DDWSXX211258800	Duroc	female	14	13	0	0	0	1	21.4	7
DDWSXX211281306	Duroc	female	7	7	0	1	0	0	13.3	8
DDWSXX212027902	Duroc	female	11	10	0	0	0	1	15.7	8
DDWSXX211344906	Duroc	female	9	8	0	0	0	1	13.7	8
DDWSXX212266202	Duroc	female	11	10	0	1	1	0	16.6	8
DDWSXX211215404	Duroc	female	11	11	0	2	0	0	17.9	7
DDWSXX212229306	Duroc	female	7	6	0	0	0	1	11.9	9
DDWSXX210103308	Duroc	female	13	11	0	0	1	1	16.2	8
DDWSXX211065504	Duroc	female	5	1	0	0	4	0	1.4	3
DDWSXX212312700	Duroc	female	13	11	1	0	1	1	16.7	9
DDWSXX211033804	Duroc	female	10	9	1	0	1	0	12.7	8
DDWSXX211334906	Duroc	female	10	10	1	1	0	0	16	8
DDWSXX212298508	Duroc	female	9	9	0	0	0	0	14.6	9
DDWSXX212324200	Duroc	female	13	12	0	0	1	0	14.3	9
DDWSXX213013808	Duroc	female	9	8	0	0	1	0	11.7	9
DDWSXX212404700	Duroc	female	8	8	1	0	0	0	16.1	8
DDWSXX212353506	Duroc	female	11	11	0	0	0	0	18.3	10
DDWSXX210113604	Duroc	female	10	8	1	0	0	2	10.1	7
DDWSXX212234604	Duroc	female	10	10	0	0	0	0	14.5	8
DDWSXX212265612	Duroc	female	7	7	0	0	0	0	15.6	9
DDWSXX212045200	Duroc	female	6	6	0	0	0	0	10.4	9
DDWSXX212056600	Duroc	female	11	10	2	1	0	1	12.8	7
DDWSXX212320000	Duroc	female	8	4	0	0	0	4	7.6	9
DDWSXX212256706	Duroc	female	11	10	0	0	0	1	17.3	8
DDWSXX212281202	Duroc	female	7	6	0	0	1	0	11.2	8
DDWSXX211063208	Duroc	female	10	9	1	0	0	1	16.7	8
DDWSXX210144006	Duroc	female	10	8	0	1	2	0	11.5	8
DDWSXX211404400	Duroc	female	13	11	0	0	0	2	19.6	9
DDWSXX211201908	Duroc	female	10	10	1	0	0	0	13.1	8
DDWSXX212294302	Duroc	female	10	9	0	0	1	0	15.6	9
DDWSXX212343802	Duroc	female	8	6	0	2	0	2	22.6	9
DDWSXX212299000	Duroc	female	13	12	2	0	0	1	15.2	10
DDWSXX212299000	Duroc	female	10	9	0	0	1	0	11.8	9
DDWSXX213009402	Duroc	female	14	14	2	0	0	0	13.8	8
DDWSXX212401002	Duroc	female	12	11	0	0	0	1	16.6	9
DDWSXX212326502	Duroc	female	13	13	3	2	0	0	16.27	8
DDWSXX212234608	Duroc	female	11	9	0	2	1	1	11.7	7
DDWSXX212330200	Duroc	female	8	8	0	0	0	0	18.9	8
DDWSXX211270806	Duroc	female	17	9	1	2	3	5	7.7	7
DDWSXX212209000	Duroc	female	7	7	0	0	0	0	12.9	8
DDWSXX213358500	Duroc	female	13	13	0	0	0	0	17.9	8
DDWSXX211296108	Duroc	female	9	9	0	0	0	0	15	7
DDWSXX212345602	Duroc	female	11	11	0	0	0	0	16.4	9
DDWSXX213306406	Duroc	female	12	7	0	0	3	2	11.7	8
DDWSXX212347706	Duroc	female	9	9	1	0	0	0	12.9	8
DDWSXX213358904	Duroc	female	9	9	0	0	0	0	14.7	8
DDWSXX211265904	Duroc	female	8	8	0	1	0	0	13.3	9
DDWSXX212204404	Duroc	female	13	12	2	0	0	1	14.2	10
DDWSXX210330908	Duroc	female	10	9	0	0	0	1	16.5	9
DDWSXX211036402	Duroc	female	13	11	1	0	1	1	18.1	10
DDWSXX211004302	Duroc	female	4	4	0	0	0	0	9.4	8
DDWSXX212265602	Duroc	female	6	5	0	0	1	0		7
DDWSXX212011100	Duroc	female	10	9	0	0	0	1	14.1	8
DDWSXX212265908	Duroc	female	11	11	1	0	0	0	17.2	8
DDWSXX211202902	Duroc	female	10	9	1	1	0	1	11.5	7
DDWSXX212251902	Duroc	female	8	8	0	0	0	0	11.1	8
DDWSXX212400204	Duroc	female	11	11	0	0	0	0	18.2	8
DDWSXX212341000	Duroc	female	11	11	0	1	0	0	19.8	8
DDWSXX212058600	Duroc	female	11	11	1	1	0	0	17	8
DDWSXX212052304	Duroc	female	14	12	1	1	2	0	16.4	6
DDWSXX212264502	Duroc	female	8	8	0	0	0	0	12.3	8
DDWSXX211310604	Duroc	female	11	8	0	0	3	0	13.6	7
DDWSXX212055802	Duroc	female	8	7	0	0	1	0	12.1	6
DDWSXX212264700	Duroc	female	11	10	0	0	0	1	15.2	9
DDWSXX210152004	Duroc	female	11	11	0	1	0	0	17.5	9
DDWSXX211307002	Duroc	female	10	9	1	0	0	1	11.8	8
DDWSXX211021700	Duroc	female	10	10	1	0	0	0	16.4	7
DDWSXX211293606	Duroc	female	10	10	0	0	0	0	18.8	8
DDWSXX212274502	Duroc	female	12	10	0	0	2	0	16.3	9
DDWSXX211268206	Duroc	female	5	5	0	0	0	0	6.2	9
DDWSXX211306802	Duroc	female	11	6	0	0	1	4	7.3	8
DDWSXX210172206	Duroc	female	13	13	2	1	0	0	17.9	8
DDWSXX212234604	Duroc	female	3	3	0	0	0	0	4.8	8
DDWSXX211254900	Duroc	female	8	8	1	1	0	0	14.3	9
DDWSXX210080102	Duroc	female	15	7	0	1	3	5	10.1	5
DDWSXX211439008	Duroc	female	9	9	0	0	0	0	16	8
DDWSXX210144006	Duroc	female	12	11	0	1	1	0	17.8	8
DDWSXX211263200	Duroc	female	9	9	0	0	0	0	17.3	9
DDWSXX210A03106	Duroc	female	8	7	0	0	1	0	11.6	7
DDWSXX212267000	Duroc	female	3	3	0	0	0	0	4.9	9
DDWSXX211039302	Duroc	female	9	9	0	0	0	0	17.2	9
DDWSXX211314900	Duroc	female	11	11	0	0	0	0	18.7	11
DDWSXX211003804	Duroc	female	14	13	0	1	0	1	23.8	8
DDWSXX211282004	Duroc	female	10	10	0	0	0	0	17	9
DDWSXX213015804	Duroc	female	7	6	0	1	0	1	8	9
DDWSXX211233302	Duroc	female	8	8	1	0	0	0	11.6	9
DDWSXX210A19606	Duroc	female	11	11	1	0	0	0	18.6	9
DDWSXX211024106	Duroc	female	9	8	0	0	1	0	16.3	8
DDWSXX212050608	Duroc	female	10	10	0	0	0	0	16.4	8
DDWSXX211297802	Duroc	female	10	10	1	1	0	0	16.7	8
DDWSXX212026102	Duroc	female	12	12	0	1	0	0	17.9	8
DDWSXX211002308	Duroc	female	9	9	0	0	0	0	14.2	8
DDWSXX212326604	Duroc	female	11	9	0	0	0	2	14.4	8
DDWSXX211256202	Duroc	female	8	6	1	0	2	0	10.7	8
DDWSXX212205806	Duroc	female	9	7	0	0	1	1	14.3	8
DDWSXX212057908	Duroc	female	10	10	0	0	0	0	16.7	9
DDWSXX211323700	Duroc	female	6	2	0	2	4	0	2.9	8
DDWSXX212020106	Duroc	female	15	13	0	1	1	1	19.3	8
DDWSXX211250902	Duroc	female	10	10	0	2	0	0	19.7	9
DDWSXX210153706	Duroc	female	11	11	0	0	0	0	24.8	9
DDWSXX213301306	Duroc	female	6	6	0	2	0	0	8.9	7
DDWSXX211285810	Duroc	female	15	13	0	1	0	2	19.8	8
DDWSXX212268102	Duroc	female	8	7	0	0	1	0	11.1	9
DDWSXX211235108	Duroc	female	11	10	0	0	1	0	15.1	7
DDWSXX211310604	Duroc	female	7	7	0	0	0	0	13.7	8
DDWSXX212060402	Duroc	female	12	11	1	1	1	0	16.1	9
DDWSXX212323706	Duroc	female	11	10	0	0	0	1	15.9	9
DDWSXX211244902	Duroc	female	13	13	0	0	0	0	22.5	8
DDWSXX212260400	Duroc	female	4	4	0	0	0	0	7.2	8
DDWSXX212265308	Duroc	female	9	8	0	0	1	0	13.2	8
DDWSXX212281408	Duroc	female	8	8	2	0	0	0	9.22	8
DDWSXX210154604	Duroc	female	10	9	0	0	0	1	14.2	5
DDWSXX213352300	Duroc	female	4	4	0	0	0	0	7.1	6
DDWSXX211024002	Duroc	female	8	7	0	1	1	0	17	6
DDWSXX210185204	Duroc	female	12	9	2	1	1	2	9.1	6
DDWSXX210182202	Duroc	female	10	10	2	2	0	0	12.64	6
DDWSXX210137306	Duroc	female	10	9	0	0	0	1	14	9
DDWSXX212230900	Duroc	female	16	15	3	0	0	1	19.4	10
DDWSXX212279702	Duroc	female	10	8	0	0	2	0	10.3	9
DDWSXX211265904	Duroc	female	10	9	1	0	0	1	14.5	8
DDWSXX211051604	Duroc	female	9	9	1	0	0	0	12.7	9
DDWSXX210079100	Duroc	female	8	8	1	0	0	0	12.4	7
DDWSXX212033100	Duroc	female	10	10	0	2	0	0	16.6	8
DDWSXX210A19704	Duroc	female	12	11	0	0	1	0	16.9	9
DDWSXX212352502	Duroc	female	5	5	0	0	0	0	9.8	8
DDWSXX211426204	Duroc	female	11	9	0	0	0	2	14.7	8
DDWSXX212022706	Duroc	female	10	10	0	0	0	0	16.5	8
DDWSXX212400204	Duroc	female	6	6	0	0	0	0	11.6	8
DDWSXX212224406	Duroc	female	9	9	0	0	0	0	15.9	9
DDWSXX211287704	Duroc	female	12	11	1	0	1	0	13	9
DDWSXX212265908	Duroc	female	9	9	0	0	0	0	17.6	10
DDWSXX212347706	Duroc	female	7	5	0	1	1	1	8.8	8
DDWSXX211233102	Duroc	female	14	12	0	1	1	1	21.1	6
DDWSXX210103308	Duroc	female	11	8	0	0	3	0	12.7	3
DDWSXX213011406	Duroc	female	9	8	0	1	0	1	11.9	10
DDWSXX211406000	Duroc	female	10	10	0	0	0	0	17.4	7
DDWSXX210128208	Duroc	female	11	10	0	0	1	0	15	8
DDWSXX212345204	Duroc	female	13	13	0	1	0	0	21.1	8
DDWSXX212234400	Duroc	female	11	10	0	0	0	1	18.04	8
DDWSXX212316206	Duroc	female	8	8	1	0	0	0	12.3	7
DDWSXX211420700	Duroc	female	9	9	0	0	0	0	12.9	7
DDWSXX211404400	Duroc	female	13	11	1	1	0	2	18.7	9
DDWSXX212011100	Duroc	female	9	9	0	0	0	0	18.5	8
DDWSXX212048712	Duroc	female	10	9	0	0	1	0	19.5	8
DDWSXX212229306	Duroc	female	9	9	0	1	0	0	17.3	7
DDWSXX212052804	Duroc	female	10	10	1	0	0	0	14.4	9
DDWSXX210166406	Duroc	female	8	7	0	0	1	0	12.1	8
DDWSXX211043006	Duroc	female	7	5	0	0	0	2	9.1	9
DDWSXX213306600	Duroc	female	8	8	0	0	0	0	14.1	9
DDWSXX210153000	Duroc	female	11	10	0	1	1	0	17.1	8
DDWSXX212251902	Duroc	female	13	13	4	4	0	0	13.3	8
DDWSXX211431002	Duroc	female	12	11	0	2	0	1	19.9	9
DDWSXX211431002	Duroc	female	11	11	0	0	0	0	17.1	7
DDWSXX210152004	Duroc	female	11	11	0	0	0	0	19.7	8
DDWSXX212227506	Duroc	female	11	10	0	0	0	1	17.3	7
DDWSXX210189206	Duroc	female	12	11	1	0	1	0	16	11
DDWSXX211233102	Duroc	female	11	11	0	0	0	0	18.4	10
DDWSXX210150502	Duroc	female	10	10	0	0	0	0	13	8
DDWSXX211239110	Duroc	female	9	9	1	0	0	0	12.2	8
DDWSXX212275706	Duroc	female	11	10	0	0	1	0	13.5	7
DDWSXX211033804	Duroc	female	13	13	1	0	0	0	21.3	10
DDWSXX211034700	Duroc	female	10	10	1	0	0	0	17	7
DDWSXX211025400	Duroc	female	10	10	1	0	0	0		4
DDWSXX212305000	Duroc	female	6	5	0	0	1	0	10.6	9
DDWSXX212022706	Duroc	female	10	10	0	1	0	0	16.2	9
DDWSXX212266202	Duroc	female	7	7	0	0	0	0	10.1	8
DDWSXX212401002	Duroc	female	9	7	0	0	0	2	15.1	8
DDWSXX210182012	Duroc	female	11	10	0	2	1	0	17.8	8
DDWSXX212027902	Duroc	female	9	9	1	0	0	0	17.5	8
DDWSXX212274502	Duroc	female	13	13	2	1	0	0	22	9
DDWSXX211406000	Duroc	female	9	6	0	0	2	1	13.1	6
DDWSXX212300404	Duroc	female	6	6	0	0	0	0	11.6	6
DDWSXX210137702	Duroc	female	12	10	2	0	0	2	12.2	8
DDWSXX212038000	Duroc	female	9	6	1	0	0	3	9.7	8
DDWSXX212404700	Duroc	female	8	8	0	1	0	0	12.7	8
DDWSXX212345204	Duroc	female	13	13	1	1	0	0	18.4	8
DDWSXX212343802	Duroc	female	9	9	0	0	0	0	17.5	9
DDWSXX211055404	Duroc	female	13	12	2	0	1	0	17.53	8
DDWSXX211008800	Duroc	female	6	5	0	0	0	1	8.9	6
DDWSXX211251910	Duroc	female	10	10	0	0	0	0	11.41	9
DDWSXX211019200	Duroc	female	13	10	1	1	2	1	13.1	8
DDWSXX211320900	Duroc	female	14	12	2	0	1	1	21.4	8
DDWSXX212265612	Duroc	female	8	7	0	0	0	1	9.8	10
DDWSXX211314900	Duroc	female	2	1	0	0	1	0	2.4	8
DDWSXX212306300	Duroc	female	12	12	1	0	0	0	19.6	10
DDWSXX210171504	Duroc	female	15	15	0	0	0	0	23.2	8
DDWSXX212403206	Duroc	female	17	14	2	0	1	2	16.8	7
DDWSXX211239800	Duroc	female	8	7	0	0	0	1	11.2	8
DDWSXX211307002	Duroc	female	10	9	1	3	1	0	13.4	9
DDWSXX212252600	Duroc	female	14	14	0	1	0	0	21.1	9
DDWSXX212038500	Duroc	female	8	8	0	0	0	0	15.1	9
DDWSXX211024106	Duroc	female	12	12	1	1	0	0	17.1	7
DDWSXX212003300	Duroc	female	5	5	1	0	0	0	7.2	9
DDWSXX212038000	Duroc	female	14	14	0	2	0	0	25.7	10
DDWSXX211285810	Duroc	female	15	12	2	0	0	3	15.2	7
DDWSXX213002200	Duroc	female	15	14	0	3	1	0	21.2	8
DDWSXX211229500	Duroc	female	5	5	0	0	0	0	8.9	4
DDWSXX211445200	Duroc	female	14	13	1	1	0	1	18.4	8
DDWSXX213004900	Duroc	female	3	3	0	0	0	0	5.1	7
DDWSXX211239110	Duroc	female	10	9	0	0	1	0	15.4	7
DDWSXX212224406	Duroc	female	11	11	2	3	0	0	17.1	8
DDWSXX211206000	Duroc	female	8	8	1	0	0	0	11.6	7
DDWSXX211256202	Duroc	female	9	9	0	0	0	0	17.5	9
DDWSXX212281502	Duroc	female	10	0	0	0	0	10		0
DDWSXX212279102	Duroc	female	9	9	0	0	0	0	15.2	9
DDWSXX211235108	Duroc	female	10	10	0	0	0	0	16	8
DDWSXX210186406	Duroc	female	13	11	0	0	1	1	18.8	5
DDWSXX211279902	Duroc	female	12	8	0	0	1	3	16.2	7
DDWSXX211044002	Duroc	female	11	0	0	0	6	5		0
DDWSXX212338000	Duroc	female	12	12	0	0	0	0	18.4	7
DDWSXX212234400	Duroc	female	3	3	0	0	0	0	6.5	9
DDWSXX212332908	Duroc	female	18	17	9	0	1	0	12.3	9
DDWSXX211440314	Duroc	female	9	9	0	2	0	0	10.9	8
DDWSXX211297802	Duroc	female	10	10	0	0	0	0	18.2	9
DDWSXX212225702	Duroc	female	10	10	2	0	0	0	15.9	9
DDWSXX212256204	Duroc	female	9	0	0	0	0	9		6
DDWSXX213351204	Duroc	female	12	11	0	1	0	1	17.1	9
DDWSXX212230900	Duroc	female	12	12	0	0	0	0	16.9	9
DDWSXX212306300	Duroc	female	9	8	1	1	1	0	9.6	6
DDWSXX212250602	Duroc	female	12	10	1	0	1	1	17.8	9
DDWSXX211296108	Duroc	female	7	7	0	0	0	0	10.5	8
DDWSXX211051604	Duroc	female	13	12	1	0	1	0	17.3	9
DDWSXX212302300	Duroc	female	14	13	2	0	1	0	19.4	8
DDWSXX212227104	Duroc	female	17	16	1	4	1	0	22.2	7
DDWSXX213000802	Duroc	female	9	9	1	0	0	0	11.1	8
DDWSXX213300304	Duroc	female	10	10	0	0	0	0	17.1	10
DDWSXX213000900	Duroc	female	7	7	1	0	0	0	10.61	6
DDWSXX211412208	Duroc	female	13	13	0	2	0	0	22.1	11
DDWSXX211402904	Duroc	female	13	11	1	0	2	0	14.6	9
DDWSXX212268102	Duroc	female	12	12	0	0	0	0	21	9
DDWSXX211402904	Duroc	female	14	10	0	0	2	2	14.9	8
DDWSXX212010602	Duroc	female	9	9	1	3	0	0	12.8	5
DDWSXX211247100	Duroc	female	10	0	0	0	0	10		0
DDWSXX211272804	Duroc	female	8	6	0	0	0	2	9.8	7
DDWSXX212263900	Duroc	female	12	12	2	0	0	0	13.4	9
DDWSXX212028400	Duroc	female	10	10	2	0	0	0	13.7	8
DDWSXX212071804	Duroc	female	12	11	0	2	1	0	16.1	8
DDWSXX212223402	Duroc	female	8	8	1	1	0	0	12.8	8
DDWSXX211055800	Duroc	female	16	10	0	2	2	4	14.5	9
DDWSXX211237700	Duroc	female	9	8	0	0	1	0	14.7	7
DDWSXX212262500	Duroc	female	13	13	2	0	0	0	20	8
DDWSXX212250800	Duroc	female	9	8	0	2	0	1	7.6	6
DDWSXX211273802	Duroc	female	10	5	1	0	4	1	5.9	8
DDWSXX211239800	Duroc	female	12	10	1	0	1	1	16.8	9
DDWSXX211429304	Duroc	female	14	14	0	0	0	0	21.4	8
DDWSXX211201602	Duroc	female	8	8	1	0	0	0	17.5	8
DDWSXX212326604	Duroc	female	9	7	0	0	2	0	10.8	7
DDWSXX212341002	Duroc	female	11	10	0	0	0	1	18.1	10
DDWSXX212032600	Duroc	female	10	10	0	0	0	0	17.7	8
DDWSXX212329402	Duroc	female	11	4	0	0	0	7	8.1	5
DDWSXX211247500	Duroc	female	9	7	0	0	1	1	12.4	8
DDWSXX210112406	Duroc	female	15	14	2	0	1	0	19.1	4
DDWSXX210176602	Duroc	female	11	8	0	0	2	1	11.2	7
DDWSXX212234608	Duroc	female	12	10	2	1	1	1	11.8	9
DDWSXX212264502	Duroc	female	12	10	0	1	1	1	15.7	9
DDWSXX212067900	Duroc	female	9	9	0	2	0	0	15.1	8
DDWSXX211281306	Duroc	female	12	11	0	0	0	1	19.7	9
DDWSXX212352502	Duroc	female	9	9	0	1	0	0	13.2	8
DDWSXX212260400	Duroc	female	6	4	0	0	0	2	6.9	5
DDWSXX212207208	Duroc	female	3	3	0	0	0	0	7.1	6
DDWSXX212049806	Duroc	female	9	9	0	0	0	0	12.2	7
DDWSXX211265500	Duroc	female	15	14	3	1	0	1	15.4	9
DDWSXX211221004	Duroc	female	12	11	0	0	0	1	18.5	8
DDWSXX212052400	Duroc	female	10	8	0	0	1	1	9.8	6
DDWSXX210A34400	Duroc	female	8	7	0	1	0	1	12.1	6
DDWSXX211208802	Duroc	female	13	9	0	0	1	3	16.6	8
DDWSXX212326600	Duroc	female	13	8	1	0	4	1	9.7	8
DDWSXX212326600	Duroc	female	3	3	0	0	0	0	7.6	7
DDWSXX212263900	Duroc	female	3	3	0	0	0	0	5.1	9
DDWSXX211224808	Duroc	female	13	13	0	1	0	0	21.3	9
DDWSXX210179302	Duroc	female	8	7	0	0	1	0	11.8	9
DDWSXX211039302	Duroc	female	9	8	0	0	1	0	12.6	8
DDWSXX211420700	Duroc	female	11	10	0	0	0	1	18	9
DDWSXX211317600	Duroc	female	12	12	0	0	0	0	21.7	6
DDWSXX210144606	Duroc	female	13	12	0	1	0	1	16.1	9
DDWSXX213307704	Duroc	female	14	14	1	0	0	0	17.3	10
DDWSXX212045806	Duroc	female	10	10	1	0	0	0	17.4	8
DDWSXX212028102	Duroc	female	10	10	1	1	0	0	16.2	9
DDWSXX212303308	Duroc	female	15	14	2	1	1	0	19	8
DDWSXX211239800	Duroc	female	10	8	0	0	1	1	12.6	9
DDWSXX211307002	Duroc	female	9	9	1	0	0	0	12.3	9
DDWSXX212320000	Duroc	female	10	10	0	1	0	0	17.8	7
DDWSXX212047704	Duroc	female	11	11	0	0	0	0		9
DDWSXX211273802	Duroc	female	2	0	0	0	2	0		6
DDWSXX213308800	Duroc	female	8	8	0	0	0	0	13.2	9
DDWSXX212254300	Duroc	female	5	5	0	0	0	0	10.7	8
DDWSXX212290602	Duroc	female	7	7	0	1	0	0	11.2	9
DDWSXX211317600	Duroc	female	14	14	5	2	0	0	9.2	7
DDWSXX211293606	Duroc	female	13	13	0	1	0	0	9.9	8
DDWSXX212338000	Duroc	female	11	11	0	0	0	0	17.5	8
DDWSXX211303710	Duroc	female	6	0	0	0	6	0		0
DDWSXX212267000	Duroc	female	15	15	2	2	0	0	22.1	9
DDWSXX213017006	Duroc	female	8	8	0	0	0	0	11.6	10
DDWSXX213004000	Duroc	female	10	9	1	1	0	1	13.1	7
DDWSXX213019904	Duroc	female	7	5	0	0	0	2	10.9	9
DDWSXX211224808	Duroc	female	10	9	0	0	0	1	16.1	8
DDWSXX211443304	Duroc	female	11	11	0	1	0	0	20.2	7
DDWSXX211334906	Duroc	female	10	8	1	0	1	1	9.7	6
DDWSXX213359200	Duroc	female	10	9	0	0	0	1	12.5	9
DDWSXX211039302	Duroc	female	6	6	0	0	0	0	11.2	8
DDWSXX212000602	Duroc	female	8	7	0	0	0	1	17.9	9
DDWSXX212263900	Duroc	female	4	4	0	0	0	0	6.8	7
DD-WSXX2-12-236910	Duroc	female	9	5	0	0	2	2	9.1	7
DD-WSXX2-13-028904	Duroc	female	6	5	0	0	1	0	7.8	9
DD-WSXX2-11-436204	Duroc	female	11	11	0	0	0	0	15.4	8
DD-WSXX2-13-362604	Duroc	female	13	12	1	3	1	0	17.9	8
DD-WSXX2-11-014402	Duroc	female	13	10	0	0	2	1	13.4	8
DD-WSXX2-12-240900	Duroc	female	11	11	0	0	0	0	17.8	7
DD-WSXX2-12-318200	Duroc	female	10	9	0	0	1	0	13.6	8
DD-WSXX2-12-221910	Duroc	female	11	11	1	1	0	0	15.9	9
DD-WSXX2-11-055600	Duroc	female	8	8	0	0	0	0	11.9	8
DD-WSXX2-11-329600	Duroc	female	11	9	0	1	1	1	16.9	7
DD-WSXX2-12-014302	Duroc	female	9	9	0	0	0	0	13.2	8
DD-WSXX2-12-289310	Duroc	female	10	10	0	0	0	0	20.6	8
DD-WSXX2-12-224402	Duroc	female	10	10	0	0	0	0	21	8
DD-WSXX2-11-021202	Duroc	female	7	7	0	0	0	0	12.8	9
DD-WSXX2-12-279700	Duroc	female	15	15	4	0	0	0	19.1	9
DD-WSXX2-13-008000	Duroc	female	5	3	0	0	0	2	5.2	10
DD-WSXX2-11-297702	Duroc	female	11	9	0	0	1	1	13.7	9
DD-WSXX2-11-415300	Duroc	female	9	8	0	0	1	0	12.6	8
DD-WSXX2-12-285102	Duroc	female	10	9	2	0	0	1	12.4	8
DD-WSXX2-11-337604	Duroc	female	7	7	0	0	0	0	11.7	7
DD-WSXX2-11-056002	Duroc	female	10	10	0	0	0	0	15.6	8
DD-WSXX2-11-036204	Duroc	female	14	0	0	0	14	0	0	0
DD-WSXX2-12-237506	Duroc	female	11	10	0	0	0	1	17.8	8
DD-WSXX2-11-228906	Duroc	female	10	10	0	0	0	0	19.4	8
DD-WSXX2-13-309902	Duroc	female	8	8	0	0	0	0	14.6	10
DD-WSXX2-11-404204	Duroc	female	11	11	0	0	0	0	16.7	7
DD-WSXX2-12-289806	Duroc	female	11	10	0	0	1	0	15.2	8
DD-WSXX2-12-318406	Duroc	female	14	13	2	0	0	1	17.5	0
DD-WSXX2-12-045802	Duroc	female	7	7	2	0	0	0	7.4	8
DD-WSXX2-12-026808	Duroc	female	9	8	0	0	1	0	14.1	9
DD-WSXX2-11-340502	Duroc	female	9	9	0	0	0	0	15.4	7
DD-WSXX2-11-263300	Duroc	female	8	5	0	0	3	0	9.4	7
DD-WSXX2-13-002704	Duroc	female	9	8	0	0	0	1	11.9	8
DD-WSXX2-11-412802	Duroc	female	11	11	0	0	0	0	15.1	9
DD-WSXX2-12-301202	Duroc	female	9	8	0	1	1	0	15.1	8
DD-WSXX2-11-439204	Duroc	female	11	9	0	1	1	1	17.4	8
DD-WSXX2-13-311500	Duroc	female	10	8	0	0	0	2	11.7	8
DD-WSXX2-12-355702	Duroc	female	13	13	0	1	0	0	18.5	8
DD-WSXX2-11-054900	Duroc	female	10	10	0	0	0	0	14.1	7
DD-WSXX2-12-264502	Duroc	female	12	11	1	0	1	0	14.3	9
DD-WSXX2-13-032802	Duroc	female	8	8	0	0	0	0	9.7	9
DD-WSXX2-11-422600	Duroc	female	8	8	0	0	0	0	12	0
DD-WSXX2-12-400500	Duroc	female	10	10	0	1	0	0	17.9	9
DD-WSXX2-11-258800	Duroc	female	12	8	0	0	2	2	12.8	7
DD-WSXX2-12-060402	Duroc	female	11	11	0	1	0	0	20.6	9
DD-WSXX2-11-334202	Duroc	female	10	10	1	0	0	0	18.3	7
DD-WSXX2-12-241702	Duroc	female	10	9	0	0	1	0	15.7	9
DD-WSXX2-13-364200	Duroc	female	11	11	1	0	0	0	15.8	9
DD-WSXX2-12-068004	Duroc	female	10	10	0	0	0	0	15.8	8
DD-WSXX2-12-046702	Duroc	female	5	5	0	0	0	0	6.9	8
DD-WSXX2-11-031300	Duroc	female	9	8	0	0	1	0	11.4	7
DD-WSXX2-13-352900	Duroc	female	3	3	0	0	0	0	4.5	9
DD-WSXX2-11-341100	Duroc	female	7	7	0	0	0	0	16.1	8
DD-WSXX2-12-010804	Duroc	female	11	11	1	0	0	0	20	8
DD-WSXX2-11-417104	Duroc	female	5	4	0	0	1	0	7.4	8
DD-WSXX2-12-266202	Duroc	female	13	12	0	0	0	1	19.9	8
DD-WSXX2-12-210012	Duroc	female	8	8	0	0	0	0	12.5	8
DD-WSXX2-11-330802	Duroc	female	9	6	0	0	2	1	8.8	7
DD-WSXX2-12-280904	Duroc	female	10	9	0	0	1	0	16.3	8
DD-WSXX2-12-316204	Duroc	female	12	7	1	0	5	0	13.1	9
DD-WSXX2-12-316408	Duroc	female	8	8	0	0	0	0	11.6	8
DD-WSXX2-11-251900	Duroc	female	3	3	0	0	0	0	6.8	9
DD-WSXX2-13-034206	Duroc	female	9	6	0	0	0	3	9.9	8
DD-WSXX2-12-333802	Duroc	female	12	12	1	0	0	0	16.6	8
DD-WSXX2-13-312106	Duroc	female	9	8	0	0	1	0	10.4	8
DD-WSXX2-13-350306	Duroc	female	2	2	0	0	0	0	4.3	9
DD-WSXX2-13-366704	Duroc	female	7	7	0	0	0	0	10.5	8
DD-WSXX2-13-310600	Duroc	female	11	11	1	0	0	0	15.1	8
DD-WSXX2-12-310200	Duroc	female	11	11	0	0	0	0	22.7	9
DD-WSXX2-12-221304	Duroc	female	10	10	2	0	0	0	14.1	8
DD-WSXX2-13-025302	Duroc	female	7	7	0	0	0	0	11.8	9
DD-WSXX2-11-045802	Duroc	female	7	7	1	0	0	0	14.3	7
DD-WSXX2-12-293102	Duroc	female	7	5	0	1	2	0	12.6	4
DD-WSXX2-11-432702	Duroc	female	10	7	0	0	3	0	11.3	8
DD-WSXX2-12-010602	Duroc	female	9	8	0	0	1	0	17	9
DD-WSXX2-12-355608	Duroc	female	9	8	0	0	0	1	13.1	8
DD-WSXX2-12-339004	Duroc	female	8	8	1	0	0	0	11.3	8
DD-WSXX2-13-006706	Duroc	female	6	6	0	0	0	0	15.7	9
DD-WSXX2-13-370200	Duroc	female	12	12	4	0	0	0	14.7	9
DD-WSXX2-10-136004	Duroc	female	13	13	0	1	0	0	20.3	7
DD-WSXX2-11-035404	Duroc	female	11	9	0	0	1	1	13.5	12
DD-WSXX2-13-009604	Duroc	female	10	10	0	0	0	0	16.8	8
DD-WSXX2-12-241006	Duroc	female	11	9	0	1	0	2	16.9	0
DD-WSXX2-13-362406	Duroc	female	8	2	0	0	1	5	3.7	7
DD-WSXX2-12-027802	Duroc	female	9	9	0	0	0	0	13.6	8
DD-WSXX2-11-336308	Duroc	female	15	14	2	0	1	0	18.8	7
DD-WSXX2-12-282402	Duroc	female	9	8	0	0	0	1	20.7	12
DD-WSXX2-12-338708	Duroc	female	6	6	0	0	0	0	9.2	8
DD-WSXX2-12-205604	Duroc	female	9	9	0	0	0	0	15.2	8
DD-WSXX2-12-289102	Duroc	female	9	7	0	1	0	2	10.1	8
DD-WSXX2-10-103308	Duroc	female	10	8	0	0	1	1	13.1	7
DD-WSXX2-13-303204	Duroc	female	10	2	0	0	6	2	2.7	7
DD-WSXX2-12-289402	Duroc	female	11	11	1	0	0	0	21.8	8
DD-WSXX2-11-222902	Duroc	female	7	7	0	0	0	0	17.3	7
DD-WSXX2-12-290002	Duroc	female	11	11	1	0	0	0	17.5	9
DD-WSXX2-13-000402	Duroc	female	9	9	0	0	0	0	14.5	8
DD-WSXX2-11-214000	Duroc	female	12	8	0	2	4	0	16.5	6
DD-WSXX2-13-351700	Duroc	female	11	11	0	0	0	0	22.8	9
DD-WSXX2-12-332904	Duroc	female	9	9	0	0	0	0	13.4	9
DD-WSXX2-12-286802	Duroc	female	14	13	1	1	1	0	18.5	8
DD-WSXX2-12-026100	Duroc	female	12	12	0	0	0	0	20.2	8
DD-WSXX2-12-048712	Duroc	female	12	10	1	0	0	2	14.3	9
DD-WSXX2-11-285810	Duroc	female	12	10	1	0	1	1	20.7	9
DD-WSXX2-12-312700	Duroc	female	10	7	0	0	0	3	11.7	9
DD-WSXX2-12-281502	Duroc	female	16	13	1	0	0	3	17.5	10
DD-WSXX2-11-033804	Duroc	female	13	13	1	0	0	0	18	8
DD-WSXX2-12-026102	Duroc	female	9	7	0	0	0	2	12.8	9
DD-WSXX2-11-265710	Duroc	female	11	10	0	0	0	1	14.7	7
DD-WSXX2-12-020400	Duroc	female	10	7	0	2	3	0	10.2	0
DD-WSXX2-11-055404	Duroc	female	10	10	0	0	0	0	14.4	0
DD-WSXX2-12-048210	Duroc	female	13	13	0	1	0	0	24.4	8
DD-WSXX2-12-353506	Duroc	female	9	9	1	0	0	0	14.5	9
DD-WSXX2-13-353900	Duroc	female	14	11	0	0	1	2	16.6	9
DD-WSXX2-12-050608	Duroc	female	12	11	0	0	1	0	17.8	9
DD-WSXX2-11-058902	Duroc	female	6	6	0	0	0	0	8.6	7
DD-WSXX2-12-267000	Duroc	female	12	10	0	1	2	0	15.3	8
DD-WSXX2-12-223402	Duroc	female	10	10	0	0	0	0	14.9	8
DD-WSXX2-13-309306	Duroc	female	11	10	1	0	1	0	14.4	0
DD-WSXX2-13-004000	Duroc	female	11	11	1	0	0	0	21.6	7
DD-WSXX2-12-316904	Duroc	female	15	12	2	0	2	1	18.2	9
DD-WSXX2-12-225702	Duroc	female	11	10	0	0	1	0	17.8	8
DD-WSXX2-11-023408	Duroc	female	7	6	0	0	1	0	11.1	7
DD-WSXX2-13-363800	Duroc	female	10	9	0	0	1	0	14.3	8
DD-WSXX2-11-251910	Duroc	female	8	6	0	0	0	2	9.1	7
