# Supplementary material for: Assessment of the Growth and Reproductive Performance of Cloned Pietrain Boars
Source: Animals (Basel). 2020 Nov 6;10(11):2053. doi: 10.3390/ani10112053 (PMC7694642; doi:10.3390/ani10112053)
Supplement: Supplementary file 1 [file animals-10-02053-s001.zip › Supplementary materials/Supplementary Table S5 Growth performance of progeny of cloned and non-cloned pigs.xlsx]

## Sheet: F1 clone
Table S5 Growth performance of progenies of cloned boars
Individual number	Breed	Gender	Adjust day to 60kg	Average daily gain between birth to adjusted 60 kg of body weight	Backfat thickness adjusted to 60 kg of body weight	Predicted percent lean	Body length	Type score
CRWSXX312362701	Cloend Pietrain boar x Duroc Sow	male	96.74	601.61	10.97	64.4
CRWSXX312313503	Cloend Pietrain boar x Duroc Sow	male	91.27	638.76	9.8	66.1
CRWSXX312355605	Cloend Pietrain boar x Duroc Sow	male	91.51	637.09	9.56	66.8
CRWSXX312350805	Cloend Pietrain boar x Duroc Sow	male	97	592.78	10.79	65.2
CRWSXX312310501	Cloend Pietrain boar x Duroc Sow	male	108.03	541.52	10.77	65.8
CRWSXX312317905	Cloend Pietrain boar x Duroc Sow	male	110.11	529.47	9.9	66.8
CRWSXX312299709	Cloend Pietrain boar x Duroc Sow	male	95.62	607.61	11.35	64.7	116	8
CRWSXX312361105	Cloend Pietrain boar x Duroc Sow	male	95.79	600.27	10.87	65.4
CRWSXX312360505	Cloend Pietrain boar x Duroc Sow	male	99.12	592.21	8.16	68.7
CRWSXX312326801	Cloend Pietrain boar x Duroc Sow	male	102.48	567.92	11.24	64.6
CRWSXX312337711	Cloend Pietrain boar x Duroc Sow	male	93.95	619.48	10.09	66.8
CRWSXX312304903	Cloend Pietrain boar x Duroc Sow	male	102.88	568.62	7.92	67.9	112	9
CRWSXX312323703	Cloend Pietrain boar x Duroc Sow	male	103.81	559.68	8.49	67.1
CRWSXX312331101	Cloend Pietrain boar x Duroc Sow	male	100.55	581.8	10.86	65.3
CRWSXX312331105	Cloend Pietrain boar x Duroc Sow	male	100.78	578.49	10.43	66.4	107	8
CRWSXX312299701	Cloend Pietrain boar x Duroc Sow	male	93.52	623.4	9.66	66.4	115	8.5
CRWSXX312347703	Cloend Pietrain boar x Duroc Sow	male	106.79	543.12	8.7	67.4
CRWSXX312310203	Cloend Pietrain boar x Duroc Sow	male	109.5	533.33	8.96	67.4
CRWSXX312350203	Cloend Pietrain boar x Duroc Sow	male	101.63	573.65	8.32	68.2
CRWSXX312304901	Cloend Pietrain boar x Duroc Sow	male	97.75	597.44	8.01	67.4
CRWSXX312317903	Cloend Pietrain boar x Duroc Sow	male	98.38	595.65	9.86	65.7
CRWSXX312334009	Cloend Pietrain boar x Duroc Sow	male	106.57	550.81	9.37	66.4
CRWSXX312309507	Cloend Pietrain boar x Duroc Sow	male	101.65	575.5	11.26	64.4
CRWSXX312360405	Cloend Pietrain boar x Duroc Sow	male	96.02	606.12	10.59	65.3
CRWSXX312304605	Cloend Pietrain boar x Duroc Sow	male	89.39	654.44	9.06	68.2	108	8
CRWSXX312326803	Cloend Pietrain boar x Duroc Sow	male	111.27	524.85	11.71	64
CRWSXX312337707	Cloend Pietrain boar x Duroc Sow	male	102.61	571.09	9.79	66.4
CRWSXX312337705	Cloend Pietrain boar x Duroc Sow	male	101.24	577.83	10.63	66.3
CRWSXX312351207	Cloend Pietrain boar x Duroc Sow	male	95.52	603.02	8.06	67.8
CRWSXX312361103	Cloend Pietrain boar x Duroc Sow	male	94.31	611.81	9.74	65.7	100	7.5
CRWSXX312361103	Cloend Pietrain boar x Duroc Sow	male	94.31	611.81	9.74	65.7	106	7.5
CRWSXX312346401	Cloend Pietrain boar x Duroc Sow	male	99.42	588.41	9.77	66.3
CRWSXX312341903	Cloend Pietrain boar x Duroc Sow	male	102.7	568.65	8.33	67.8
CRWSXX312349701	Cloend Pietrain boar x Duroc Sow	male	99.17	587.88	7.97	68.2
CRWSXX312351201	Cloend Pietrain boar x Duroc Sow	male	96.44	602.45	9.29	66.5	94	8
CRWSXX312351201	Cloend Pietrain boar x Duroc Sow	male	96.44	602.45	9.29	66.5	110	8
CRWSXX312347701	Cloend Pietrain boar x Duroc Sow	male	110.7	528.46	11.47	64.9
CRWSXX312337405	Cloend Pietrain boar x Duroc Sow	male	101.29	571.63	8.62	67.2
CRWSXX312361101	Cloend Pietrain boar x Duroc Sow	male	89.28	650.76	10.14	65.7	97	8.5
CRWSXX312361101	Cloend Pietrain boar x Duroc Sow	male	89.28	650.76	10.14	65.7	106	8.5
CRWSXX312317803	Cloend Pietrain boar x Duroc Sow	male	98.04	587.52	9.89	65.3
CRWSXX312299205	Cloend Pietrain boar x Duroc Sow	male	98.64	591.04	7.97	68.3	115	8.5
CRWSXX312304609	Cloend Pietrain boar x Duroc Sow	male	99.47	586.11	10.65	64.9	113	8
CRWSXX312350201	Cloend Pietrain boar x Duroc Sow	male	94.21	610.34	9.92	65.4
CRWSXX312304503	Cloend Pietrain boar x Duroc Sow	male	110	530	9.37	67.2	110	8
CRWSXX312349703	Cloend Pietrain boar x Duroc Sow	male	98.91	589.42	7.99	67.5
CRWSXX312360507	Cloend Pietrain boar x Duroc Sow	male	92.1	634.09	9.04	68.5
CRWSXX312334007	Cloend Pietrain boar x Duroc Sow	male	93.16	625.81	13.39	62.9
CRWSXX312299705	Cloend Pietrain boar x Duroc Sow	male	94.63	618.2	9.77	66.4	115	8.5
CRWSXX312309501	Cloend Pietrain boar x Duroc Sow	male	97.59	599.45	9.38	67.2	117	8
CRWSXX312309505	Cloend Pietrain boar x Duroc Sow	male	102.17	569.64	9.22	66.4
CRWSXX312309509	Cloend Pietrain boar x Duroc Sow	male	95.93	605.65	9.71	65.5	110	8.5
CRWSXX312351209	Cloend Pietrain boar x Duroc Sow	male	100.54	578.87	7.97	68.3
CRWSXX312351211	Cloend Pietrain boar x Duroc Sow	male	93	620.43	10	66	94	7.5
CRWSXX312351211	Cloend Pietrain boar x Duroc Sow	male	93	620.43	10	66	111	7.5
CRWSXX312309503	Cloend Pietrain boar x Duroc Sow	male	101.85	575.36	12.82	66
CRWSXX312337701	Cloend Pietrain boar x Duroc Sow	male	109.41	531.94	8.25	68.2
CRWSXX312355703	Cloend Pietrain boar x Duroc Sow	male	98.68	593.84	8.35	68.3
CRWSXX312350001	Cloend Pietrain boar x Duroc Sow	male	95.41	602.66	8.78	67.1	94	8
CRWSXX312350001	Cloend Pietrain boar x Duroc Sow	male	95.41	602.66	8.78	67.1	108	8
CRWSXX312334005	Cloend Pietrain boar x Duroc Sow	male	98.07	592.43	10.38	66.8
CRWSXX312348001	Cloend Pietrain boar x Duroc Sow	male	99.4	589.54	7.52	67.5
CRWSXX312331103	Cloend Pietrain boar x Duroc Sow	male	102.84	565.93	9.93	65.8
CRWSXX312299707	Cloend Pietrain boar x Duroc Sow	male	95.12	616.06	9.82	66.8	113	8.5
CRWSXX312310103	Cloend Pietrain boar x Duroc Sow	male	96.44	602.45	9.29	66.4	116	8.5
CRWSXX312341901	Cloend Pietrain boar x Duroc Sow	male	109.61	530.97	8.4	67.8
CRWSXX312351205	Cloend Pietrain boar x Duroc Sow	male	104.85	559.85	8.27	67.5
CRWSXX312363301	Cloend Pietrain boar x Duroc Sow	male	97.53	599.82	9.38	66.8
CRWSXX312360401	Cloend Pietrain boar x Duroc Sow	male	99.82	587.06	10.48	65.8
CRWSXX312329301	Cloend Pietrain boar x Duroc Sow	male	111.39	525.18	11.35	64.9
CRWSXX312304501	Cloend Pietrain boar x Duroc Sow	male	98.84	591.87	11.32	65.3	108	8.5
CRWSXX312360503	Cloend Pietrain boar x Duroc Sow	male	91.31	637.39	10.38	66.1	95	8
CRWSXX312360503	Cloend Pietrain boar x Duroc Sow	male	91.31	637.39	10.38	66.1	107	8
CRWSXX312360701	Cloend Pietrain boar x Duroc Sow	male	89.15	644.98	7.83	67.8	98	8.5
CRWSXX312360701	Cloend Pietrain boar x Duroc Sow	male	89.15	644.98	7.83	67.8	110	8.5
CRWSXX312310201	Cloend Pietrain boar x Duroc Sow	male	100.53	574.95	8.69	67.8
CRWSXX312299207	Cloend Pietrain boar x Duroc Sow	male	109.89	531.44	10.4	66.4	112	8
CRWSXX312350207	Cloend Pietrain boar x Duroc Sow	male	101.31	574.47	9.11	67.4
CRWSXX312310505	Cloend Pietrain boar x Duroc Sow	male	94.87	610.31	11.09	64.9
CRWSXX312355603	Cloend Pietrain boar x Duroc Sow	male	96.53	604.99	9.04	67.2
CR-WSXX3-13-913303	Cloend Pietrain boar x Duroc Sow	male	97.95	598.26	8.26	67.8	92	8.6
CR-WSXX3-13-907603	Cloend Pietrain boar x Duroc Sow	male	98.84	587.82	10.39	66.3	94	8.5
CR-WSXX3-13-908701	Cloend Pietrain boar x Duroc Sow	male	99.02	588.77	10.69	65	91	9
CR-WSXX3-13-902401	Cloend Pietrain boar x Duroc Sow	male	103.49	562.37	10.47	65.8	97	8.5
CR-WSXX3-13-911405	Cloend Pietrain boar x Duroc Sow	male	113.04	512.21	10.32	66.4	84	8.5
CR-WSXX3-13-904601	Cloend Pietrain boar x Duroc Sow	male	118.63	489.76	8.35	67.5	88	8
CR-WSXX3-13-228207	Cloend Pietrain boar x Duroc Sow	male	96.3	604.36	10.93	64.9	95	9
CR-WSXX3-13-901511	Cloend Pietrain boar x Duroc Sow	male	83.4	700.24	10.1	65	94	8
CR-WSXX3-13-903703	Cloend Pietrain boar x Duroc Sow	male	95.9	608.97	10.47	65.7	97	9
CR-WSXX3-13-911909	Cloend Pietrain boar x Duroc Sow	male	114.43	507.73	8.87	67.8	89	7.5
CR-WSXX3-13-909201	Cloend Pietrain boar x Duroc Sow	male	120.73	480.41	9.39	67.2	89	8.5
CR-WSXX3-13-906303	Cloend Pietrain boar x Duroc Sow	male	130.17	447.88	8.35	68.3	89	8.5
CR-WSXX3-13-903603	Cloend Pietrain boar x Duroc Sow	male	110.46	528.7	8.67	66.1	93	8.8
CR-WSXX3-13-910803	Cloend Pietrain boar x Duroc Sow	male	111.5	521.08	8.82	67.2	90	9
CR-WSXX3-13-901301	Cloend Pietrain boar x Duroc Sow	male	107.6	540.89	9.2	66.9	94	9.2
CR-WSXX3-13-912107	Cloend Pietrain boar x Duroc Sow	male	113.12	515.38	8.65	67.6	94	9.1
CR-WSXX3-13-910103	Cloend Pietrain boar x Duroc Sow	male	98.75	588.35	10.87	65.3	91	9.2
CR-WSXX3-13-910401	Cloend Pietrain boar x Duroc Sow	male	104.76	558.42	9.89	66.8	90	8.9
CR-WSXX3-13-902411	Cloend Pietrain boar x Duroc Sow	male	110.64	526.03	9.12	67.2	93	8
CR-WSXX3-13-911705	Cloend Pietrain boar x Duroc Sow	male	107.68	541.42	8.82	66.8	90	8
CR-WSXX3-13-911305	Cloend Pietrain boar x Duroc Sow	male	110.23	527.08	10.43	66.4	90	8.7
CR-WSXX3-13-900603	Cloend Pietrain boar x Duroc Sow	male	88.34	657.69	11.55	64.9	97	8
CR-WSXX3-13-901515	Cloend Pietrain boar x Duroc Sow	male	90.51	641.92	12.44	64.2	94	9
CR-WSXX3-13-912505	Cloend Pietrain boar x Duroc Sow	male	112.52	518.13	10.54	65	94	8
CR-WSXX3-13-908707	Cloend Pietrain boar x Duroc Sow	male	107.69	540.44	10.06	66.8	92	9.2
CR-WSXX3-13-902105	Cloend Pietrain boar x Duroc Sow	male	107.87	541.39	8.84	68.1	96	8.5
CR-WSXX3-13-904201	Cloend Pietrain boar x Duroc Sow	male	111.89	517.47	9.28	66.5	89	9.5
CR-WSXX3-13-900003	Cloend Pietrain boar x Duroc Sow	male	99.12	589.18	11.21	65.7	95	7.5
CR-WSXX3-13-262105	Cloend Pietrain boar x Duroc Sow	male	119.43	486.48	9.37	67.6	91	8.5
CR-WSXX3-13-909803	Cloend Pietrain boar x Duroc Sow	male	116.29	499.61	10.41	65.7	87	8.5
CR-WSXX3-13-902605	Cloend Pietrain boar x Duroc Sow	male	109.11	528.82	8.93	67.2	96	0
CR-WSXX3-13-902301	Cloend Pietrain boar x Duroc Sow	male	102.6	567.25	8.41	67.4	96	9.2
CR-WSXX3-13-902307	Cloend Pietrain boar x Duroc Sow	male	109.8	529.14	7.99	67.5	94	8
CR-WSXX3-13-910105	Cloend Pietrain boar x Duroc Sow	male	104.98	552.49	8.35	67.6	88	8.7
CR-WSXX3-13-910001	Cloend Pietrain boar x Duroc Sow	male	114.65	507.63	9.33	67.6	90	8.5
CR-WSXX3-13-908407	Cloend Pietrain boar x Duroc Sow	male	105.2	552.28	9.59	66.8	93	9.2
CR-WSXX3-13-900807	Cloend Pietrain boar x Duroc Sow	male	95.99	605.27	9.86	66.7	93	8
CR-WSXX3-13-911201	Cloend Pietrain boar x Duroc Sow	male	103.57	568.7	9.04	67.2	93	8.7
CR-WSXX3-13-907003	Cloend Pietrain boar x Duroc Sow	male	114.84	507.66	10.57	65.8	90	8.7
CR-WSXX3-13-904703	Cloend Pietrain boar x Duroc Sow	male	110.95	523.66	9.65	65.8	92	8.8
CR-WSXX3-13-228203	Cloend Pietrain boar x Duroc Sow	male	96.58	603.64	11.48	65.7	93	8
CR-WSXX3-13-228201	Cloend Pietrain boar x Duroc Sow	male	105.58	554.08	12.06	65.3	94	9
CR-WSXX3-13-905903	Cloend Pietrain boar x Duroc Sow	male	105.04	554.07	8.21	68.3	93	8.8
CR-WSXX3-13-906305	Cloend Pietrain boar x Duroc Sow	male	123.33	473.53	9.95	66.4	94	9.2
CR-WSXX3-13-901701	Cloend Pietrain boar x Duroc Sow	male	112.31	515.54	9.02	67.2	92	7
CR-WSXX3-13-902805	Cloend Pietrain boar x Duroc Sow	male	110.51	525.74	8.03	68.3	94	8.5
CR-WSXX3-13-910601	Cloend Pietrain boar x Duroc Sow	male	100	579	8.5	67.8	92	9.2
CR-WSXX3-13-905701	Cloend Pietrain boar x Duroc Sow	male	114.31	507.39	9.52	66	92	8.7
CR-WSXX3-13-909105	Cloend Pietrain boar x Duroc Sow	male	122.62	473.01	10.7	65.8	89	8.5
CR-WSXX3-13-905403	Cloend Pietrain boar x Duroc Sow	male	124.07	468.28	11.33	65.3	92	8.7
CR-WSXX3-13-907801	Cloend Pietrain boar x Duroc Sow	male	110.84	524.18	11.2	65.2	92	8.7
CR-WSXX3-13-902103	Cloend Pietrain boar x Duroc Sow	male	112.84	518.43	8.69	68.2	93	8.5
CR-WSXX3-13-907509	Cloend Pietrain boar x Duroc Sow	male	110.91	525.65	8.85	67.6	92	8.5
CR-WSXX3-13-907503	Cloend Pietrain boar x Duroc Sow	male	105.35	554.34	8.16	68.7	92	8.8
CR-WSXX3-13-903303	Cloend Pietrain boar x Duroc Sow	male	104.98	552.49	12	65.3	87	8
CR-WSXX3-13-902007	Cloend Pietrain boar x Duroc Sow	male	104.25	556.35	9.42	66.5	95	8.5
CR-WSXX3-13-900703	Cloend Pietrain boar x Duroc Sow	male	106.03	551.73	10.43	65.7	88	8
CR-WSXX3-13-910205	Cloend Pietrain boar x Duroc Sow	male	113.21	514.09	9.01	67.2	93	9
CR-WSXX3-13-910207	Cloend Pietrain boar x Duroc Sow	male	102.58	568.34	8.18	68.3	88	8.8
CR-WSXX3-13-910201	Cloend Pietrain boar x Duroc Sow	male	114.77	506.23	10.3	66	91	9.2
CR-WSXX3-13-906909	Cloend Pietrain boar x Duroc Sow	male	109.18	534.9	8.87	66.9	92	8.7
CR-WSXX3-13-906901	Cloend Pietrain boar x Duroc Sow	male	92.11	627.51	10.58	65.3	93	8.7
CR-WSXX3-13-907605	Cloend Pietrain boar x Duroc Sow	male	104.76	556.51	10.41	65.5	91	9.2
CR-WSXX3-13-901603	Cloend Pietrain boar x Duroc Sow	male	93.74	619.8	9.98	66.4	94	8.5
CR-WSXX3-13-901601	Cloend Pietrain boar x Duroc Sow	male	105.7	553.45	8.75	67.1	99	8.5
CR-WSXX3-13-902407	Cloend Pietrain boar x Duroc Sow	male	112.47	516.58	9.25	66.4	95	9
CR-WSXX3-13-900107	Cloend Pietrain boar x Duroc Sow	male	94.7	618.8	11.07	65.4	96	7.5
CR-WSXX3-13-913103	Cloend Pietrain boar x Duroc Sow	male	96.12	607.57	11.45	65.2	88	8.8
CR-WSXX3-13-913107	Cloend Pietrain boar x Duroc Sow	male	109.52	535.98	8.61	68.2	93	8.5
CR-WSXX3-13-908403	Cloend Pietrain boar x Duroc Sow	male	110.4	528.08	10.03	66	96	9.2
CR-WSXX3-13-251803	Cloend Pietrain boar x Duroc Sow	male	98.99	590.97	8.34	67.2	96	9
CR-WSXX3-13-906507	Cloend Pietrain boar x Duroc Sow	male	105.81	551.93	9.48	66.8	91	8
CR-WSXX3-13-900805	Cloend Pietrain boar x Duroc Sow	male	101.69	573.31	8.12	67.5	90	8
CR-WSXX3-13-900905	Cloend Pietrain boar x Duroc Sow	male	95.25	612.07	10.5	65.4	95	8
CR-WSXX3-13-905001	Cloend Pietrain boar x Duroc Sow	male	103.6	562.74	9.28	66.4	87	8
CR-WSXX3-13-912801	Cloend Pietrain boar x Duroc Sow	male	110.6	520.8	10.38	65	93	8.9
CR-WSXX3-13-908501	Cloend Pietrain boar x Duroc Sow	male	113.51	513.61	10.28	66.3	92	9
CR-WSXX3-13-228205	Cloend Pietrain boar x Duroc Sow	male	101.1	579.62	10.89	65.8	94	8
CR-WSXX3-13-911301	Cloend Pietrain boar x Duroc Sow	male	108.13	535.47	9.91	66.4	89	9
CR-WSXX3-13-911603	Cloend Pietrain boar x Duroc Sow	male	105.67	546.99	10.32	65.5	88	8.5
CR-WSXX3-13-913705	Cloend Pietrain boar x Duroc Sow	male	93.98	621.41	11.39	64.9	93	9
CR-WSXX3-13-913701	Cloend Pietrain boar x Duroc Sow	male	107.75	539.21	9.86	65.8	95	8
CR-WSXX3-13-904105	Cloend Pietrain boar x Duroc Sow	male	100.73	578.77	11.27	65.4	92	8.2
CR-WSXX3-13-904101	Cloend Pietrain boar x Duroc Sow	male	109.11	528.82	9.83	66.8	89	8
CR-WSXX3-13-903701	Cloend Pietrain boar x Duroc Sow	male	99.48	585.04	9.86	66.8	92	9.2
CR-WSXX3-13-902707	Cloend Pietrain boar x Duroc Sow	male	97.34	591.74	9.35	67.2	95	9.2
CR-WSXX3-13-902705	Cloend Pietrain boar x Duroc Sow	male	100.2	577.84	10.11	66.8	94	8
CR-WSXX3-13-911903	Cloend Pietrain boar x Duroc Sow	male	110.43	526.13	11.63	65.3	88	8.7
CR-WSXX3-13-909207	Cloend Pietrain boar x Duroc Sow	male	106.86	539.02	11.46	65.3	88	8.6
CR-WSXX3-13-909209	Cloend Pietrain boar x Duroc Sow	male	118.08	486.96	11.77	64.9	92	8.5
CR-WSXX3-13-911901	Cloend Pietrain boar x Duroc Sow	male	110.43	526.13	10.62	65.8	90	8
CR-WSXX3-13-907401	Cloend Pietrain boar x Duroc Sow	male	110.01	526.32	10.16	65.8	93	8.8
CR-WSXX3-13-909601	Cloend Pietrain boar x Duroc Sow	male	98.27	589.19	8.6	68.2	90	9.2
CR-WSXX3-13-903805	Cloend Pietrain boar x Duroc Sow	male	94.6	616.28	11.5	64.2	98	9.5
CR-WSXX3-13-900203	Cloend Pietrain boar x Duroc Sow	male	103.09	565.53	11.3	65.7	95	8
CR-WSXX3-13-908101	Cloend Pietrain boar x Duroc Sow	male	111.08	517.64	9.36	67.2	96	8.6
CR-WSXX3-13-905207	Cloend Pietrain boar x Duroc Sow	male	113.72	510.9	8.3	68.7	88	9.3
CR-WSXX3-13-905209	Cloend Pietrain boar x Duroc Sow	male	112.7	518.19	10.3	66.4	89	8.6
CR-WSXX3-13-905205	Cloend Pietrain boar x Duroc Sow	male	113.96	510.71	8.84	66.9	90	9
CR-WSXX3-13-907201	Cloend Pietrain boar x Duroc Sow	male	129.85	447.44	9.71	66.4	90	8.6
CR-WSXX3-13-912501	Cloend Pietrain boar x Duroc Sow	male	103.72	564.02	11.97	64	91	7.5
CR-WSXX3-13-905709	Cloend Pietrain boar x Duroc Sow	male	104.95	558.36	11.4	64.9	93	8.7
CR-WSXX3-13-909103	Cloend Pietrain boar x Duroc Sow	male	116.77	497.56	9.75	66.8	92	9
CR-WSXX3-13-906103	Cloend Pietrain boar x Duroc Sow	male	117.18	499.23	9.29	67.2	91	8.6
CR-WSXX3-13-902201	Cloend Pietrain boar x Duroc Sow	male	107.79	542.72	9.06	68.2	95	9
CR-WSXX3-13-902203	Cloend Pietrain boar x Duroc Sow	male	109.23	532.82	8.15	67.6	97	9.3
CR-WSXX3-13-903905	Cloend Pietrain boar x Duroc Sow	male	108.2	541.59	10.1	66	93	8
CR-WSXX3-13-900001	Cloend Pietrain boar x Duroc Sow	male	102.72	565.62	9.98	66	90	7
CR-WSXX3-13-901311	Cloend Pietrain boar x Duroc Sow	male	98.74	590.44	9.14	67.6	95	8.5
CR-WSXX3-13-901307	Cloend Pietrain boar x Duroc Sow	male	95.41	613.14	9.81	66.8	96	9.2
CR-WSXX3-13-903401	Cloend Pietrain boar x Duroc Sow	male	101.4	573.96	11.14	65.3	88	8.5
CR-WSXX3-13-903403	Cloend Pietrain boar x Duroc Sow	male	104.55	557.63	8.32	67.5	89	8
CR-WSXX3-13-902001	Cloend Pietrain boar x Duroc Sow	male	107.56	540.16	8.74	67.4	97	8.5
CR-WSXX3-13-913001	Cloend Pietrain boar x Duroc Sow	male	109.59	532.9	9.72	66.8	94	8.8
CR-WSXX3-13-909003	Cloend Pietrain boar x Duroc Sow	male	105.29	553.71	8.02	67.9	91	9.3
CR-WSXX3-13-904505	Cloend Pietrain boar x Duroc Sow	male	107.74	533.69	8.77	67.8	90	8
CR-WSXX3-13-909303	Cloend Pietrain boar x Duroc Sow	male	110	533.64	10.41	65	93	8.7
CR-WSXX3-13-909307	Cloend Pietrain boar x Duroc Sow	male	114.65	511.12	8.75	67.4	87	8
CR-WSXX3-13-906003	Cloend Pietrain boar x Duroc Sow	male	114.05	512.93	10.08	66.4	94	8.7
CR-WSXX3-13-902303	Cloend Pietrain boar x Duroc Sow	male	112.51	518.18	8.67	68.2	93	9
CR-WSXX3-13-902309	Cloend Pietrain boar x Duroc Sow	male	99.89	586.65	8.18	67.2	98	9.5
CR-WSXX3-13-907607	Cloend Pietrain boar x Duroc Sow	male	109.33	534.16	7.89	68.3	92	9.2
CR-WSXX3-13-905803	Cloend Pietrain boar x Duroc Sow	male	97	596.91	9.53	66.4	92	8.7
CR-WSXX3-13-909701	Cloend Pietrain boar x Duroc Sow	male	102.16	567.74	10.28	66.8	89	9
CR-WSXX3-13-909703	Cloend Pietrain boar x Duroc Sow	male	103.5	563.29	9.88	66.5	90	9.3
CR-WSXX3-13-902409	Cloend Pietrain boar x Duroc Sow	male	99.68	583.87	9.62	65.8	102	9.2
CR-WSXX3-13-913101	Cloend Pietrain boar x Duroc Sow	male	95.82	608.43	9.51	67.6	93	8.6
CR-WSXX3-13-907101	Cloend Pietrain boar x Duroc Sow	male	109.89	528.71	8.32	67.5	89	8.7
CR-WSXX3-13-901003	Cloend Pietrain boar x Duroc Sow	male	103.91	563.95	8.99	67.2	95	9
CR-WSXX3-13-901001	Cloend Pietrain boar x Duroc Sow	male	99.66	584.99	8.12	68.7	93	8.5
CR-WSXX3-13-904801	Cloend Pietrain boar x Duroc Sow	male	108.56	535.19	9.27	67.2	87	8.6
CR-WSXX3-13-904805	Cloend Pietrain boar x Duroc Sow	male	102.09	570.09	8.77	67.2	92	9
CR-WSXX3-13-904807	Cloend Pietrain boar x Duroc Sow	male	109.6	532.85	9.04	67.2	93	8
CR-WSXX3-13-904809	Cloend Pietrain boar x Duroc Sow	male	97.07	600.6	9.26	67.6	96	9.2
CR-WSXX3-13-904803	Cloend Pietrain boar x Duroc Sow	male	110	526.36	9.37	66.8	87	8.3
CR-WSXX3-13-900811	Cloend Pietrain boar x Duroc Sow	male	109.81	530.92	10.07	66.4	94	9
CR-WSXX3-13-900801	Cloend Pietrain boar x Duroc Sow	male	91.75	632.15	10.97	65.4	96	8.5
CR-WSXX3-13-900901	Cloend Pietrain boar x Duroc Sow	male	89.94	647.1	9.89	67.2	95	7
CR-WSXX3-13-910603	Cloend Pietrain boar x Duroc Sow	male	111	523.42	9.5	66	88	8.7
CR-WSXX3-13-903301	Cloend Pietrain boar x Duroc Sow	male	106.61	544.98	9.47	67.2	92	9.3
CR-WSXX3-13-903211	Cloend Pietrain boar x Duroc Sow	male	107.31	540.49	11.31	65.3	89	8.7
CR-WSXX3-13-904603	Cloend Pietrain boar x Duroc Sow	male	104.48	552.26	8.54	67.8	85	8
CR-WSXX3-13-904605	Cloend Pietrain boar x Duroc Sow	male	104.38	555.66	10.03	66.4	86	8.5
CR-WSXX3-13-908203	Cloend Pietrain boar x Duroc Sow	male	109.1	534.37	11.1	65.7	92	9
CR-WSXX3-13-901513	Cloend Pietrain boar x Duroc Sow	male	104.13	558.92	9.17	66.8	97	8.7
CR-WSXX3-13-901309	Cloend Pietrain boar x Duroc Sow	male	103.42	564.69	7.89	68.3	94	9
CR-WSXX3-13-906501	Cloend Pietrain boar x Duroc Sow	male	110.65	528.69	9.73	66.8	94	9
CR-WSXX3-13-901509	Cloend Pietrain boar x Duroc Sow	male	91.08	642.29	10.46	66.3	96	8
CR-WSXX3-13-905203	Cloend Pietrain boar x Duroc Sow	male	108.73	533.43	10.4	66.4	90	9.5
CR-WSXX3-13-912507	Cloend Pietrain boar x Duroc Sow	male	104.38	558.54	9.03	66.5	90	9.2
CR-WSXX3-13-908703	Cloend Pietrain boar x Duroc Sow	male	111.64	522.21	9.34	66.8	87	8.5
CR-WSXX3-13-907501	Cloend Pietrain boar x Duroc Sow	male	105.35	553.39	9.69	66.8	92	8.5
CR-WSXX3-13-904501	Cloend Pietrain boar x Duroc Sow	male	104.48	550.34	9.04	66.8	89	9
CR-WSXX3-13-908405	Cloend Pietrain boar x Duroc Sow	male	114.2	510.51	8.2	67.6	90	9
CR-WSXX3-13-906807	Cloend Pietrain boar x Duroc Sow	male	91.15	630.83	10.47	65.8	94	9
CR-WSXX3-13-228211	Cloend Pietrain boar x Duroc Sow	male	98.08	596.45	10.1	67.6	93	8.5
CR-WSXX3-13-903803	Cloend Pietrain boar x Duroc Sow	male	104.74	558.53	11.17	64.4	94	8.5
CR-WSXX3-13-902801	Cloend Pietrain boar x Duroc Sow	male	99.46	585.16	10.45	65.8	95	9.3
CR-WSXX3-13-900207	Cloend Pietrain boar x Duroc Sow	male	98.58	592.41	10.86	65.3	95	8.5
CR-WSXX3-13-905703	Cloend Pietrain boar x Duroc Sow	male	126.83	458.88	9.18	67.2	93	9
CR-WSXX3-13-902901	Cloend Pietrain boar x Duroc Sow	male	101.43	573.79	8.47	67.2	96	8.5
CR-WSXX3-13-902905	Cloend Pietrain boar x Duroc Sow	male	96.1	606.66	10.8	64.6	96	8
CR-WSXX3-13-901305	Cloend Pietrain boar x Duroc Sow	male	100.19	581.89	9.26	67.2	95	9.5
CR-WSXX3-13-903305	Cloend Pietrain boar x Duroc Sow	male	106.52	546.38	9.96	66.8	93	8.7
CR-WSXX3-13-903405	Cloend Pietrain boar x Duroc Sow	male	111.5	525.56	9.8	65.7	96	8.9
CR-WSXX3-13-902003	Cloend Pietrain boar x Duroc Sow	male	105.31	548.86	9.99	66.3	95	7
CR-WSXX3-13-900701	Cloend Pietrain boar x Duroc Sow	male	99.48	585.04	8.38	67.1	94	7.5
CR-WSXX3-13-904503	Cloend Pietrain boar x Duroc Sow	male	108.51	529.91	10.38	66.4	88	8
CR-WSXX3-13-902405	Cloend Pietrain boar x Duroc Sow	male	97.38	598.69	9.82	65.7	102	9
CR-WSXX3-13-900103	Cloend Pietrain boar x Duroc Sow	male	98.48	594.03	10.93	65.8	93	7
CR-WSXX3-13-907103	Cloend Pietrain boar x Duroc Sow	male	92.99	625.87	10.09	66.1	95	8.5
CR-WSXX3-13-906801	Cloend Pietrain boar x Duroc Sow	male	103.91	562.02	8.99	66.5	89	8.7
CRWSXX313922405	Cloend Pietrain boar x Duroc Sow	male	110	528.18	9.37	66.8	89	8.5
CRWSXX313920401	Cloend Pietrain boar x Duroc Sow	male	100.46	582.32	9.04	67.2	90	7.5
CRWSXX313919607	Cloend Pietrain boar x Duroc Sow	male	106.52	545.44	9.79	66.4	92	9
CRWSXX313915801	Cloend Pietrain boar x Duroc Sow	male	113.26	508.56	8.79	67.8	91	9.5
CRWSXX313937707	Cloend Pietrain boar x Duroc Sow	male	97.25	596.4	9.84	66	94	8.6
CRWSXX313938501	Cloend Pietrain boar x Duroc Sow	male	95.78	606.6	9.15	67.9	92	8.5
CRWSXX313937011	Cloend Pietrain boar x Duroc Sow	male	104.44	557.26	10.39	66.4	92	8.6
CRWSXX313919301	Cloend Pietrain boar x Duroc Sow	male	99.55	587.64	9.96	65.7	91	8.5
CRWSXX313918403	Cloend Pietrain boar x Duroc Sow	male	107.72	543.07	9.64	68.3	96	9.1
CRWSXX313924401	Cloend Pietrain boar x Duroc Sow	male	99.46	584.15	8.03	67.6	93	8.6
CRWSXX313936801	Cloend Pietrain boar x Duroc Sow	male	96.58	594.33	8.35	67.5	87	8.8
CRWSXX313915407	Cloend Pietrain boar x Duroc Sow	male	115.48	502.25	8.35	67.6	90	9
CRWSXX313922103	Cloend Pietrain boar x Duroc Sow	male	102.53	567.64	10.95	65.3	95	9
CRWSXX313935801	Cloend Pietrain boar x Duroc Sow	male	97.67	595.88	10.83	64.7	93	8.5
CRWSXX313919903	Cloend Pietrain boar x Duroc Sow	male	115.8	501.73	9.78	67.2	93	8.5
CRWSXX313918203	Cloend Pietrain boar x Duroc Sow	male	108.7	536.34	8.98	67.2	95	9
CRWSXX313919307	Cloend Pietrain boar x Duroc Sow	male	93.92	618.61	9.42	66.8	94	9.6
CRWSXX313917201	Cloend Pietrain boar x Duroc Sow	male	110.61	527.08	8.04	67.6	94	8.5
CRWSXX313937111	Cloend Pietrain boar x Duroc Sow	male	110.01	533.59	8.07	67.9	92	8.7
CRWSXX313290001	Cloend Pietrain boar x Duroc Sow	male	93.57	621.99	9.96	66.4	90	8.2
CRWSXX313937701	Cloend Pietrain boar x Duroc Sow	male	88.25	650.42	9.72	65.7	92	9.3
CRWSXX313919201	Cloend Pietrain boar x Duroc Sow	male	94.28	616.25	8.51	67.2	94	9
CRWSXX313939209	Cloend Pietrain boar x Duroc Sow	male	91.52	628.28	9.26	66.8	96	9.1
CRWSXX313937609	Cloend Pietrain boar x Duroc Sow	male	111.06	526.74	8.64	67.8	90	8.7
CRWSXX313935701	Cloend Pietrain boar x Duroc Sow	male	107	547.66	9.74	66.8	89	8.6
CRWSXX313917001	Cloend Pietrain boar x Duroc Sow	male	112.51	517.29	11.22	64.9	91	8.8
CRWSXX313914307	Cloend Pietrain boar x Duroc Sow	male	114.48	508.39	8.46	67.8	92	8.8
CRWSXX313913803	Cloend Pietrain boar x Duroc Sow	male	106.93	543.35	10.14	66.7	88	8
CRWSXX313913801	Cloend Pietrain boar x Duroc Sow	male	100.39	581.73	10.82	65.8	88	8.7
CRWSXX313919705	Cloend Pietrain boar x Duroc Sow	male	107.28	541.57	9.12	68.5	95	8.3
CRWSXX313924709	Cloend Pietrain boar x Duroc Sow	male	98.92	590.38	8.26	66.5	92	9.4
CRWSXX313937401	Cloend Pietrain boar x Duroc Sow	male	97	600	9	67.2	92	9
CRWSXX313915809	Cloend Pietrain boar x Duroc Sow	male	104.95	554.55	10.17	66.4	90	9
CRWSXX313915203	Cloend Pietrain boar x Duroc Sow	male	112.78	516.05	9.9	67.2	93	8.7
CRWSXX313914803	Cloend Pietrain boar x Duroc Sow	male	112.38	517	9.79	66.4	92	9
CRWSXX313922801	Cloend Pietrain boar x Duroc Sow	male	94.02	620.08	9.3	66.7	94	8
CRWSXX313918607	Cloend Pietrain boar x Duroc Sow	male	97.76	594.31	9.39	66.1	94	9.1
CRWSXX313918605	Cloend Pietrain boar x Duroc Sow	male	114.77	507.97	9.27	67.6	92	8.3
CRWSXX313918003	Cloend Pietrain boar x Duroc Sow	male	109.7	531.45	11.06	65.3	92	8
CRWSXX313939307	Cloend Pietrain boar x Duroc Sow	male	91.98	632.75	8.73	66.4	96	8.7
CRWSXX313275801	Cloend Pietrain boar x Duroc Sow	male	112.33	511.88	9.39	67.2	91	8.6
CRWSXX313935803	Cloend Pietrain boar x Duroc Sow	male	100.03	579.83	12.53	63.9	93	8.6
CRWSXX313938003	Cloend Pietrain boar x Duroc Sow	male	100.17	576.02	8.13	68.2	92	8.7
CRWSXX313920801	Cloend Pietrain boar x Duroc Sow	male	100.26	583.48	8.45	67.6	92	9.2
CRWSXX313918705	Cloend Pietrain boar x Duroc Sow	male	89.94	651.55	11.69	64.7	96	9.3
CRWSXX313918703	Cloend Pietrain boar x Duroc Sow	male	93.27	622.92	10.28	65.3	92	8
CRWSXX313936203	Cloend Pietrain boar x Duroc Sow	male	101.66	567.58	8.73	67.2	94	9.5
CRWSXX313916701	Cloend Pietrain boar x Duroc Sow	male	99.92	579.46	8.57	66.9	95	8.5
CRWSXX313915505	Cloend Pietrain boar x Duroc Sow	male	102.91	564.57	11.09	63.7	95	8.6
CRWSXX313914901	Cloend Pietrain boar x Duroc Sow	male	106.85	541.88	8.61	68.1	97	7
CRWSXX313919303	Cloend Pietrain boar x Duroc Sow	male	105.19	554.24	8.47	67.2	95	9.5
CRWSXX313919305	Cloend Pietrain boar x Duroc Sow	male	100	586	8.5	67.8	88	9
CRWSXX313924309	Cloend Pietrain boar x Duroc Sow	male	98.55	591.58	9.96	66.4	94	8.7
CRWSXX313924301	Cloend Pietrain boar x Duroc Sow	male	97.68	595.82	11.36	65.3	93	8.2
CRWSXX313924503	Cloend Pietrain boar x Duroc Sow	male	94	618.09	11.5	64.9	90	8.5
CRWSXX313922901	Cloend Pietrain boar x Duroc Sow	male	110	529.09	9.5	66.7	90	8.2
CRWSXX313919101	Cloend Pietrain boar x Duroc Sow	male	107.92	542.07	10.72	65.8	94	8.8
CRWSXX313937101	Cloend Pietrain boar x Duroc Sow	male	91.42	632.25	10.04	66.4	90	8.6
CRWSXX313937107	Cloend Pietrain boar x Duroc Sow	male	108.51	536.36	7.97	68.3	95	8.7
CRWSXX313920603	Cloend Pietrain boar x Duroc Sow	male	92.72	627.7	11.01	64.7	94	9
CRWSXX313914505	Cloend Pietrain boar x Duroc Sow	male	103.64	558.66	8.48	67.6	96	8.8
CRWSXX313914503	Cloend Pietrain boar x Duroc Sow	male	91.3	633.08	10.11	65.4	94	9.3
CRWSXX313935303	Cloend Pietrain boar x Duroc Sow	male	102.03	569.44	12.06	63.5	96	9
CRWSXX313937705	Cloend Pietrain boar x Duroc Sow	male	111.06	522.24	8.64	67.1	93	8.7
CRWSXX313918503	Cloend Pietrain boar x Duroc Sow	male	103.67	564.29	8.55	67.1	93	9
CRWSXX313936603	Cloend Pietrain boar x Duroc Sow	male	98.45	594.21	10.04	66.8	93	9.2
CRWSXX313919203	Cloend Pietrain boar x Duroc Sow	male	103.91	562.99	8.27	67.6	89	8.3
CRWSXX313939207	Cloend Pietrain boar x Duroc Sow	male	93.77	615.34	9.97	66.7	92	8.3
CRWSXX313939205	Cloend Pietrain boar x Duroc Sow	male	94.68	608.37	9.59	66.4	98	9.1
CRWSXX313917003	Cloend Pietrain boar x Duroc Sow	male	110.71	526.6	10.06	66.4	93	8.5
CRWSXX313916505	Cloend Pietrain boar x Duroc Sow	male	106.53	543.51	8.31	69.6	90	9.1
CRWSXX313921103	Cloend Pietrain boar x Duroc Sow	male	106.37	546.21	9.11	67.6	89	8.6
CRWSXX313935207	Cloend Pietrain boar x Duroc Sow	male	99.64	585.11	9.69	66.4	90	8.6
CRWSXX313917901	Cloend Pietrain boar x Duroc Sow	male	113.38	513.32	9.39	66.5	89	8
CRWSXX313923803	Cloend Pietrain boar x Duroc Sow	male	107.09	546.27	10.18	66.7	90	8.5
CRWSXX313922703	Cloend Pietrain boar x Duroc Sow	male	104.17	563.5	9.88	66.7	94	8
CRWSXX313937403	Cloend Pietrain boar x Duroc Sow	male	112.33	513.67	8.35	67.9	92	9
CRWSXX313915805	Cloend Pietrain boar x Duroc Sow	male	98.58	585.31	10.07	65.6	95	8.5
CRWSXX313938607	Cloend Pietrain boar x Duroc Sow	male	97.76	591.24	10.38	66.3	94	9
CRWSXX313938801	Cloend Pietrain boar x Duroc Sow	male	99.22	583.55	9.35	66.8	93	8.3
CRWSXX313921303	Cloend Pietrain boar x Duroc Sow	male	106.47	546.63	10.13	66.4	90	9
CRWSXX313920503	Cloend Pietrain boar x Duroc Sow	male	106.68	546.49	11.66	64	93	8.7
CRWSXX313920505	Cloend Pietrain boar x Duroc Sow	male	102.29	571.9	7.92	67.8	94	8.9
CRWSXX313920501	Cloend Pietrain boar x Duroc Sow	male	102.37	571.46	11.19	65.7	96	8.2
CRWSXX313922803	Cloend Pietrain boar x Duroc Sow	male	95.99	604.23	11.78	65.2	99	9.3
CRWSXX313282205	Cloend Pietrain boar x Duroc Sow	male	99.19	583.73	10.61	66.7	92	9.1
CRWSXX313282207	Cloend Pietrain boar x Duroc Sow	male	115.24	504.17	8.85	67.5	92	8
CRWSXX313917605	Cloend Pietrain boar x Duroc Sow	male	111.68	521.13	9.49	66	90	8.8
CRWSXX313917601	Cloend Pietrain boar x Duroc Sow	male	109.8	529.14	9.98	65.4	93	8
CRWSXX313922403	Cloend Pietrain boar x Duroc Sow	male	104.71	556.78	8.98	67.4	89	8.3
CRWSXX313921203	Cloend Pietrain boar x Duroc Sow	male	106.75	548.01	9.89	66	92	8.5
CRWSXX313921201	Cloend Pietrain boar x Duroc Sow	male	100.59	581.57	9.34	66.4	96	9.1
CRWSXX313914703	Cloend Pietrain boar x Duroc Sow	male	90.27	636.98	9.33	66.8	96	8.8
CRWSXX313923403	Cloend Pietrain boar x Duroc Sow	male	110	529.09	8	66.8	92	9
CRWSXX313923405	Cloend Pietrain boar x Duroc Sow	male	104.52	557.79	10.48	66.1	91	9
CRWSXX313923407	Cloend Pietrain boar x Duroc Sow	male	107.59	544.66	8.82	67.2	96	8
CRWSXX313916105	Cloend Pietrain boar x Duroc Sow	male	103.96	558.87	9.08	66.4	96	8.5
CRWSXX313922201	Cloend Pietrain boar x Duroc Sow	male	103.17	567.03	10.91	64.9	94	8.5
CRWSXX313939303	Cloend Pietrain boar x Duroc Sow	male	96.06	606.91	8.08	67.6	95	8.5
CRWSXX313939305	Cloend Pietrain boar x Duroc Sow	male	91.22	634.73	11.55	64.4	97	8.8
CRWSXX313916301	Cloend Pietrain boar x Duroc Sow	male	103.43	563.67	10.13	66.4	92	9.5
CRWSXX313915003	Cloend Pietrain boar x Duroc Sow	male	120.73	481.24	8.87	67.8	91	8
CRWSXX313915001	Cloend Pietrain boar x Duroc Sow	male	120.11	477.9	10.91	66.3	91	8.6
CRWSXX313919605	Cloend Pietrain boar x Duroc Sow	male	120.94	484.54	9.81	66.5	87	7.5
CRWSXX313935407	Cloend Pietrain boar x Duroc Sow	male	99.14	588.06	9.56	66.4	94	8.6
CRWSXX313918707	Cloend Pietrain boar x Duroc Sow	male	95.79	609.67	9.12	66.8	94	8.9
CRWSXX313918701	Cloend Pietrain boar x Duroc Sow	male	104.23	561.26	11.41	65.3	90	8.6
CRWSXX313919905	Cloend Pietrain boar x Duroc Sow	male	104.98	555.34	9.39	67.2	88	8.5
CRWSXX313938505	Cloend Pietrain boar x Duroc Sow	male	92.74	624.33	9.88	66.8	88	8.5
CRWSXX313937005	Cloend Pietrain boar x Duroc Sow	male	100.46	578.34	11.05	64.9	94	8.6
CRWSXX313914207	Cloend Pietrain boar x Duroc Sow	male	115.48	503.98	8.35	65.7	91	7
CRWSXX313914103	Cloend Pietrain boar x Duroc Sow	male	113.38	508.91	10.43	65.7	89	7
CRWSXX313918901	Cloend Pietrain boar x Duroc Sow	male	110.4	533.51	10.53	65.1	94	9
CRWSXX313924307	Cloend Pietrain boar x Duroc Sow	male	107.03	547.51	7.93	64.6	90	7.5
CRWSXX313937305	Cloend Pietrain boar x Duroc Sow	male	108.5	538.25	8.1	68.7	89	8.7
CRWSXX313917703	Cloend Pietrain boar x Duroc Sow	male	101.12	575.55	9.25	66.8	90	8.2
CRWSXX313917701	Cloend Pietrain boar x Duroc Sow	male	103.87	561.28	8.52	67.2	92	9
CRWSXX313917705	Cloend Pietrain boar x Duroc Sow	male	117.89	494.53	7.99	68.3	90	9.2
CRWSXX313919103	Cloend Pietrain boar x Duroc Sow	male	102.47	568.95	9.25	67.1	97	8.8
CRWSXX313919105	Cloend Pietrain boar x Duroc Sow	male	98.11	594.23	9.92	66.4	90	9.4
CRWSXX313937105	Cloend Pietrain boar x Duroc Sow	male	105.27	550.96	10.65	65.7	94	8.6
CRWSXX313919003	Cloend Pietrain boar x Duroc Sow	male	106.76	546.08	10.99	64.9	94	9.3
CRWSXX313920601	Cloend Pietrain boar x Duroc Sow	male	101.75	569.04	9.71	66	92	9.2
CRWSXX313915703	Cloend Pietrain boar x Duroc Sow	male	107.08	542.58	9.91	66.1	92	8
CRWSXX313915701	Cloend Pietrain boar x Duroc Sow	male	107.08	540.72	8.35	67.5	86	9
CRWSXX313914501	Cloend Pietrain boar x Duroc Sow	male	102.89	559.82	7.53	68.6	99	9.5
CRWSXX313935305	Cloend Pietrain boar x Duroc Sow	male	105.9	553.35	8.49	68.2	94	9
CRWSXX313937709	Cloend Pietrain boar x Duroc Sow	male	108.02	533.23	7.93	68.3	97	9.2
CRWSXX313918501	Cloend Pietrain boar x Duroc Sow	male	100.74	578.72	8.82	66.7	92	9.2
CRWSXX313939201	Cloend Pietrain boar x Duroc Sow	male	92.34	624.86	10.75	64.7	96	8.9
CRWSXX313939211	Cloend Pietrain boar x Duroc Sow	male	88.62	647.71	10.74	66.1	95	9
CRWSXX313917801	Cloend Pietrain boar x Duroc Sow	male	106.61	545.92	9.8	66.8	95	9
CRWSXX313922603	Cloend Pietrain boar x Duroc Sow	male	110.15	529.28	10.34	66.8	92	8.8
CRWSXX313935703	Cloend Pietrain boar x Duroc Sow	male	98.72	592.59	10.34	66	86	8.5
CRWSXX313920703	Cloend Pietrain boar x Duroc Sow	male	102.79	566.2	10.5	66.1	91	9.5
CRWSXX313938901	Cloend Pietrain boar x Duroc Sow	male	92.13	626.29	11.18	65.3	93	8.8
CRWSXX313917005	Cloend Pietrain boar x Duroc Sow	male	102.88	562.79	9.91	66.8	89	8.6
CRWSXX313916507	Cloend Pietrain boar x Duroc Sow	male	104.43	556.35	10.21	66.4	90	9.6
CRWSXX313923203	Cloend Pietrain boar x Duroc Sow	male	126.95	460.81	12.25	64.3	89	8.3
CRWSXX313921105	Cloend Pietrain boar x Duroc Sow	male	104.52	557.79	11.95	64	95	9
CRWSXX313921101	Cloend Pietrain boar x Duroc Sow	male	99.54	584.69	10.45	65.4	96	9
CRWSXX313921107	Cloend Pietrain boar x Duroc Sow	male	110.23	528.89	9.39	67.6	90	8
CRWSXX313935201	Cloend Pietrain boar x Duroc Sow	male	96.96	595.09	10.38	66.3	95	8.7
CRWSXX313914303	Cloend Pietrain boar x Duroc Sow	male	116.73	497.73	10.13	66.8	90	8.5
CRWSXX313917903	Cloend Pietrain boar x Duroc Sow	male	108.4	537.82	9.03	67.2	99	9.2
CRWSXX313913807	Cloend Pietrain boar x Duroc Sow	male	105.68	551.67	11.06	65.3	94	9.2
CRWSXX313919703	Cloend Pietrain boar x Duroc Sow	male	112.72	518.99	11.06	66.1	93	9
CRWSXX313924703	Cloend Pietrain boar x Duroc Sow	male	98.68	591.81	9.39	66.5	91	8.7
CRWSXX313938701	Cloend Pietrain boar x Duroc Sow	male	92.41	625.47	10.29	65.3	92	8.5
CRWSXX313917505	Cloend Pietrain boar x Duroc Sow	male	112.4	516.9	9.17	67.4	92	8.3
CRWSXX313936003	Cloend Pietrain boar x Duroc Sow	male	93.29	620.65	11.14	64.6	86	8.5
CRWSXX313921701	Cloend Pietrain boar x Duroc Sow	male	105.56	551.35	9.12	67.2	90	8.8
CRWSXX313921705	Cloend Pietrain boar x Duroc Sow	male	98.43	592.3	10.44	65.7	94	8.4
CRWSXX313915401	Cloend Pietrain boar x Duroc Sow	male	109.18	530.32	8.87	66.9	91	8.5
CRWSXX313917301	Cloend Pietrain boar x Duroc Sow	male	103.07	564.66	9.86	65.8	94	8.8
CRWSXX313921803	Cloend Pietrain boar x Duroc Sow	male	108.13	539.17	9.91	66.8	90	8.5
CRWSXX313921801	Cloend Pietrain boar x Duroc Sow	male	102.81	567.07	10.98	65.4	92	8.8
CRWSXX313937407	Cloend Pietrain boar x Duroc Sow	male	112.33	521.68	9.39	67.2	90	8.6
CRWSXX313915807	Cloend Pietrain boar x Duroc Sow	male	108.13	537.32	10.43	66.5	90	8.5
CRWSXX313922303	Cloend Pietrain boar x Duroc Sow	male	108.45	535.73	10.29	66.8	90	8.5
CRWSXX313924803	Cloend Pietrain boar x Duroc Sow	male	105.19	554.24	8	67.8	98	8.8
CRWSXX313923901	Cloend Pietrain boar x Duroc Sow	male	108.42	539.57	10.2	65.7	96	8.7
CRWSXX313935905	Cloend Pietrain boar x Duroc Sow	male	94.57	620.7	8.46	67.8	94	9.2
CRWSXX313938609	Cloend Pietrain boar x Duroc Sow	male	103.19	562.07	10.37	66.4	89	8.6
CRWSXX313923301	Cloend Pietrain boar x Duroc Sow	male	107.13	546.07	7.81	68.3	90	8
CRWSXX313939001	Cloend Pietrain boar x Duroc Sow	male	99.73	581.57	8.35	67.9	90	8
CRWSXX313936401	Cloend Pietrain boar x Duroc Sow	male	88.63	656.66	11.71	64.4	90	7.5
CRWSXX313914801	Cloend Pietrain boar x Duroc Sow	male	118.67	489.59	9.25	68.1	90	9
CRWSXX313936501	Cloend Pietrain boar x Duroc Sow	male	109.52	531.41	8.1	68.3	95	8.7
CRWSXX313916601	Cloend Pietrain boar x Duroc Sow	male	107.19	536.43	8.15	67.5	89	9
CRWSXX313282201	Cloend Pietrain boar x Duroc Sow	male	99.66	580.98	10.15	67.2	92	9.2
CRWSXX313919801	Cloend Pietrain boar x Duroc Sow	male	110.51	525.74	9.04	67.2	92	8.4
CRWSXX313921205	Cloend Pietrain boar x Duroc Sow	male	109.72	533.18	10.65	66.3	91	9
CRWSXX313920201	Cloend Pietrain boar x Duroc Sow	male	102.88	566.68	10.28	65.7	101	8.8
CRWSXX313918005	Cloend Pietrain boar x Duroc Sow	male	113.72	514.42	9.86	66	90	8.5
CRWSXX313918001	Cloend Pietrain boar x Duroc Sow	male	94.31	618.17	11.2	65.2	91	8
CRWSXX313916107	Cloend Pietrain boar x Duroc Sow	male	102.6	569.2	8.49	66.7	99	9
CRWSXX313921601	Cloend Pietrain boar x Duroc Sow	male	100.99	575.3	10.68	64.9	94	8.2
CRWSXX313915005	Cloend Pietrain boar x Duroc Sow	male	113.26	511.21	10.35	66.3	93	8
CRWSXX313919603	Cloend Pietrain boar x Duroc Sow	male	97.9	594.48	10.59	66.7	94	8.8
CRWSXX313935401	Cloend Pietrain boar x Duroc Sow	male	104	563.46	10	65.7	89	8
CRWSXX313938007	Cloend Pietrain boar x Duroc Sow	male	103.6	557.92	9.88	67.2	94	9
CRWSXX313918709	Cloend Pietrain boar x Duroc Sow	male	94.06	624.07	12.26	63.5	96	9.5
CRWSXX313936201	Cloend Pietrain boar x Duroc Sow	male	94.7	611.4	9.02	66.8	95	9.5
CRWSXX313917205	Cloend Pietrain boar x Duroc Sow	male	106.68	545.56	8.75	67.2	97	9.3
CRWSXX313917203	Cloend Pietrain boar x Duroc Sow	male	109.9	528.66	8.99	66.9	96	9.2
CRWSXX313924501	Cloend Pietrain boar x Duroc Sow	male	96.71	601.8	10.25	66	89	8.5
CRWSXX313935301	Cloend Pietrain boar x Duroc Sow	male	111.28	523.9	9.39	66.1	94	8
CRWSXX313914601	Cloend Pietrain boar x Duroc Sow	male	98.27	587.16	10.62	65.4	92	9
CRWSXX313937805	Cloend Pietrain boar x Duroc Sow	male	91.75	628.88	8.71	66.9	91	9
CRWSXX313937703	Cloend Pietrain boar x Duroc Sow	male	107.53	536.59	10.3	65.5	90	7.5
CRWSXX313939203	Cloend Pietrain boar x Duroc Sow	male	93.85	609.48	10.93	65.3	91	8.8
CRWSXX313922607	Cloend Pietrain boar x Duroc Sow	male	111.13	527.31	9.66	66.3	92	8.6
CRWSXX313920405	Cloend Pietrain boar x Duroc Sow	male	98.23	593.51	9.35	66.8	91	9
CRWSXX313920403	Cloend Pietrain boar x Duroc Sow	male	95.79	611.75	10.56	65.7	93	9.2
CRWSXX313920705	Cloend Pietrain boar x Duroc Sow	male	99.19	586.75	10.12	65.3	95	8.8
CRWSXX313935209	Cloend Pietrain boar x Duroc Sow	male	104.03	555.61	10.43	65.8	91	9
CRWSXX313913903	Cloend Pietrain boar x Duroc Sow	male	97.36	606	10.03	66.8	91	8.8
CRWSXX313919707	Cloend Pietrain boar x Duroc Sow	male	104.98	555.34	13.04	63.8	95	7
CRWSXX313922701	Cloend Pietrain boar x Duroc Sow	male	114.88	506.62	9.79	65.8	90	8
CRWSXX313924605	Cloend Pietrain boar x Duroc Sow	male	104.94	556.51	8.2	68.7	89	8.5
CRWSXX313917501	Cloend Pietrain boar x Duroc Sow	male	114.53	505.54	9.32	66.4	93	9
CRWSXX313917509	Cloend Pietrain boar x Duroc Sow	male	113.39	513.27	11.81	64.9	92	8.5
CRWSXX313915403	Cloend Pietrain boar x Duroc Sow	male	108.07	535.76	8.27	67.9	89	9
CRWSXX313922301	Cloend Pietrain boar x Duroc Sow	male	110.23	527.99	12	64.8	90	8
CRWSXX313923903	Cloend Pietrain boar x Duroc Sow	male	105.43	552.97	9.95	65.5	94	8.5
CRWSXX313914005	Cloend Pietrain boar x Duroc Sow	male	110.23	527.08	10.43	65.7	91	7
CRWSXX313920507	Cloend Pietrain boar x Duroc Sow	male	112.73	517.16	10.73	66.3	90	8.5
CRWSXX313919805	Cloend Pietrain boar x Duroc Sow	male	97.12	599.26	9.92	65.3	92	8
CRWSXX313914705	Cloend Pietrain boar x Duroc Sow	male	109.17	530.37	8.34	67.2	95	8.8
CRWSXX313914701	Cloend Pietrain boar x Duroc Sow	male	94.88	612.35	13.23	63.3	91	8.3
CRWSXX313916203	Cloend Pietrain boar x Duroc Sow	male	107.74	541.12	8.25	67.5	88	9.2
CRWSXX313923401	Cloend Pietrain boar x Duroc Sow	male	122.69	476.81	11.3	65.7	89	8.5
CRWSXX313922203	Cloend Pietrain boar x Duroc Sow	male	109.3	537.05	9.02	67.6	91	8.4

## Sheet: F1 nonclone
Table S5 Growth performance of progenies of non-cloned boars
Individual number	Breed	Gender	Adjust day to 60kg	Average daily gain between birth to adjusted 60 kg of body weight	Backfat thickness adjusted to 60 kg of body weight	Predicted percent lean	Body length	Type score
CRWSXX312352203	Conventionally Pietrain boar x Duroc sow	male	93.7	621.13	8.54	67.4
CRWSXX312348801	Conventionally Pietrain boar x Duroc sow	male	97.85	597.85	10.88	65.4
CRWSXX312348607	Conventionally Pietrain boar x Duroc sow	male	109.49	533.38	8.75	67.1
CRWSXX312347107	Conventionally Pietrain boar x Duroc sow	male	107.56	540.16	10.68	64.9
CRWSXX312352607	Conventionally Pietrain boar x Duroc sow	male	101.84	573.45	8.56	66.9
CRWSXX312362101	Conventionally Pietrain boar x Duroc sow	male	92.84	626.88	8.32	67.8
CRWSXX312352305	Conventionally Pietrain boar x Duroc sow	male	99.38	586.64	8.14	68.6
CRWSXX312334801	Conventionally Pietrain boar x Duroc sow	male	96.52	602.98	8.7	67.8
CRWSXX312357603	Conventionally Pietrain boar x Duroc sow	male	94.52	619.97	9.04	66.4
CRWSXX312311901	Conventionally Pietrain boar x Duroc sow	male	101.85	571.43	10.77	65.1
CRWSXX312337203	Conventionally Pietrain boar x Duroc sow	male	109.49	532.47	9.26	66.5
CRWSXX312350303	Conventionally Pietrain boar x Duroc sow	male	107.4	541.9	8.16	68.3
CRWSXX312350301	Conventionally Pietrain boar x Duroc sow	male	97.63	595.1	10.43	67.2
CRWSXX312303907	Conventionally Pietrain boar x Duroc sow	male	95.02	612.5	9.06	66.8
CRWSXX312345803	Conventionally Pietrain boar x Duroc sow	male	102.47	568.95	9.04	67.2
CRWSXX312345801	Conventionally Pietrain boar x Duroc sow	male	98.92	592.4	10.69	65.3
CRWSXX312350409	Conventionally Pietrain boar x Duroc sow	male	99.22	586.58	11.37	64.7
CRWSXX312350403	Conventionally Pietrain boar x Duroc sow	male	101.75	575.92	10.68	65.3
CRWSXX312343809	Conventionally Pietrain boar x Duroc sow	male	100.81	580.3	10.29	65.8
CRWSXX312344403	Conventionally Pietrain boar x Duroc sow	male	104.81	557.2	8.49	66.9	94	7.5
CRWSXX312344403	Conventionally Pietrain boar x Duroc sow	male	104.81	557.2	8.49	66.9	113	7.5
CRWSXX312353005	Conventionally Pietrain boar x Duroc sow	male	101	577.23	10.31	66.3
CRWSXX312352205	Conventionally Pietrain boar x Duroc sow	male	92.9	626.48	8.66	67.4	93	8
CRWSXX312352205	Conventionally Pietrain boar x Duroc sow	male	92.9	626.48	8.66	67.4	107	8.5
CRWSXX312346805	Conventionally Pietrain boar x Duroc sow	male	93.77	620.67	9.5	66.8
CRWSXX312346813	Conventionally Pietrain boar x Duroc sow	male	101.9	572.13	9.32	67.1
CRWSXX312346801	Conventionally Pietrain boar x Duroc sow	male	97.25	600.51	9.84	66.4
CRWSXX312324503	Conventionally Pietrain boar x Duroc sow	male	112.33	517.23	9.39	66.4
CRWSXX312319501	Conventionally Pietrain boar x Duroc sow	male	107.41	543.71	9.78	66.4
CRWSXX312356405	Conventionally Pietrain boar x Duroc sow	male	93.41	624.13	10.44	65.8
CRWSXX312330007	Conventionally Pietrain boar x Duroc sow	male	94.43	616.33	8.52	66.8
CRWSXX312362209	Conventionally Pietrain boar x Duroc sow	male	93.29	624.93	11.64	64.7
CRWSXX312361705	Conventionally Pietrain boar x Duroc sow	male	101.63	576.6	10.96	65.3
CRWSXX312361709	Conventionally Pietrain boar x Duroc sow	male	101.62	573.71	8.33	68.3
CRWSXX312346201	Conventionally Pietrain boar x Duroc sow	male	99.73	585.58	9.91	66.1
CRWSXX312325603	Conventionally Pietrain boar x Duroc sow	male	106.68	546.49	9.21	67.2
CRWSXX312345407	Conventionally Pietrain boar x Duroc sow	male	107.61	542.7	8.97	67.2
CRWSXX312320003	Conventionally Pietrain boar x Duroc sow	male	106.86	543.7	10.71	64.7
CRWSXX312360903	Conventionally Pietrain boar x Duroc sow	male	94.55	608.14	9.77	67.2
CRWSXX312344901	Conventionally Pietrain boar x Duroc sow	male	107.08	537.92	8.35	67.6
CRWSXX312303901	Conventionally Pietrain boar x Duroc sow	male	101.83	570.56	8.75	66.9
CRWSXX312350705	Conventionally Pietrain boar x Duroc sow	male	90.22	637.33	9.82	66.4
CRWSXX312361601	Conventionally Pietrain boar x Duroc sow	male	96.47	596.04	8.46	67.8
CRWSXX312325601	Conventionally Pietrain boar x Duroc sow	male	103.44	562.65	10.45	65.8
CRWSXX312311105	Conventionally Pietrain boar x Duroc sow	male	94.33	614.86	8.2	67.8
CRWSXX312319701	Conventionally Pietrain boar x Duroc sow	male	111.44	516.87	9.11	66.8
CRWSXX312361005	Conventionally Pietrain boar x Duroc sow	male	104.94	557.46	8.2	68.7
CRWSXX312363511	Conventionally Pietrain boar x Duroc sow	male	93	633.33	11.28	64.9
CRWSXX312350401	Conventionally Pietrain boar x Duroc sow	male	93.69	621.2	9.06	67.2
CRWSXX312350903	Conventionally Pietrain boar x Duroc sow	male	102.79	569.12	8.33	67.8
CRWSXX312349105	Conventionally Pietrain boar x Duroc sow	male	98.91	587.4	10.99	65.3
CRWSXX312324505	Conventionally Pietrain boar x Duroc sow	male	102.33	567.77	9.11	67.1	114	8.5
CRWSXX312348501	Conventionally Pietrain boar x Duroc sow	male	99.64	581.09	10.06	66.4
CRWSXX312330011	Conventionally Pietrain boar x Duroc sow	male	93.35	624.53	10.76	64.9
CRWSXX312363509	Conventionally Pietrain boar x Duroc sow	male	98.52	595.82	10.32	65.7
CRWSXX312350405	Conventionally Pietrain boar x Duroc sow	male	96.12	603.41	10.02	66.3
CRWSXX312352207	Conventionally Pietrain boar x Duroc sow	male	95.24	612.14	8.84	67.8
CRWSXX312083305	Conventionally Pietrain boar x Duroc sow	male	114.3	513.56	9.31	66.8
CRWSXX312347001	Conventionally Pietrain boar x Duroc sow	male	100.48	580.21	10.45	65.4
CRWSXX312345401	Conventionally Pietrain boar x Duroc sow	male	100.99	580.26	9.41	66.4
CRWSXX312343605	Conventionally Pietrain boar x Duroc sow	male	103.86	562.3	10.79	64.4
CRWSXX312318103	Conventionally Pietrain boar x Duroc sow	male	105.19	555.19	9.01	67.2
CRWSXX312343805	Conventionally Pietrain boar x Duroc sow	male	103.62	562.63	8.18	67.8
CRWSXX312346205	Conventionally Pietrain boar x Duroc sow	male	107.41	542.78	9.95	66.4
CRWSXX312352201	Conventionally Pietrain boar x Duroc sow	male	98.58	589.37	7.68	67.9
CRWSXX312345603	Conventionally Pietrain boar x Duroc sow	male	96.54	602.86	10.44	65.3	95	8
CRWSXX312345603	Conventionally Pietrain boar x Duroc sow	male	96.54	602.86	10.44	65.3	112	8
CRWSXX312311103	Conventionally Pietrain boar x Duroc sow	male	93.56	623.13	10.15	65.7
CRWSXX312353305	Conventionally Pietrain boar x Duroc sow	male	96.09	599.44	8.75	67.2
CRWSXX312348603	Conventionally Pietrain boar x Duroc sow	male	99.64	583.1	9.05	67.8
CRWSXX312297301	Conventionally Pietrain boar x Duroc sow	male	89.64	648.15	10.75	65.6	115	7.5
CRWSXX312330605	Conventionally Pietrain boar x Duroc sow	male	95.74	614.16	8.98	67.2
CRWSXX312345309	Conventionally Pietrain boar x Duroc sow	male	111.28	523.9	8.87	66.9
CRWSXX312345303	Conventionally Pietrain boar x Duroc sow	male	96.42	603.61	8.21	67.8
CRWSXX312351405	Conventionally Pietrain boar x Duroc sow	male	90.75	639.12	11.47	64.9
CRWSXX312350703	Conventionally Pietrain boar x Duroc sow	male	104.67	549.35	9.05	67.2
CRWSXX312319509	Conventionally Pietrain boar x Duroc sow	male	108.24	537.69	9.24	67.2
CRWSXX312311405	Conventionally Pietrain boar x Duroc sow	male	92.59	627.5	10.06	66.8
CRWSXX312074609	Conventionally Pietrain boar x Duroc sow	male	109	539.45	10	66.8
CRWSXX312328607	Conventionally Pietrain boar x Duroc sow	male	91.39	632.45	9.15	66.7
CRWSXX312345311	Conventionally Pietrain boar x Duroc sow	male	101.87	574.26	11.08	64.9
CRWSXX312325407	Conventionally Pietrain boar x Duroc sow	male	118.65	494.73	8.16	68.3
CRWSXX312303801	Conventionally Pietrain boar x Duroc sow	male	110.69	523.99	9.42	66.8
CRWSXX312352705	Conventionally Pietrain boar x Duroc sow	male	98.2	595.72	8.05	68.2
CRWSXX312361707	Conventionally Pietrain boar x Duroc sow	male	95.12	613.96	8.84	67.2
CRWSXX312347207	Conventionally Pietrain boar x Duroc sow	male	97.17	605.13	8.85	67.6	95	7.5
CRWSXX312347207	Conventionally Pietrain boar x Duroc sow	male	97.17	605.13	8.85	67.6	112	7.5
CRWSXX312349201	Conventionally Pietrain boar x Duroc sow	male	95.3	603.36	9.17	68.1	96	8.5
CRWSXX312349201	Conventionally Pietrain boar x Duroc sow	male	95.3	603.36	9.17	68.1	116	7.5
CRWSXX312311905	Conventionally Pietrain boar x Duroc sow	male	92.38	635.42	9.39	67.2
CRWSXX312346803	Conventionally Pietrain boar x Duroc sow	male	102.34	571.62	8.38	67.8
CRWSXX312349101	Conventionally Pietrain boar x Duroc sow	male	97.42	590.23	8.87	67.2
CRWSXX312337211	Conventionally Pietrain boar x Duroc sow	male	118.22	495.69	8.26	67.9
CRWSXX312350107	Conventionally Pietrain boar x Duroc sow	male	97.46	595.12	8.7	66.4
CRWSXX312319507	Conventionally Pietrain boar x Duroc sow	male	116.19	501.76	8.8	66.4
CRWSXX312364105	Conventionally Pietrain boar x Duroc sow	male	92.6	628.51	8.79	67.2
CRWSXX312350601	Conventionally Pietrain boar x Duroc sow	male	106.03	546.07	8.35	67.2
CRWSXX312352703	Conventionally Pietrain boar x Duroc sow	male	105.56	554.19	9.12	67.2
CRWSXX312311403	Conventionally Pietrain boar x Duroc sow	male	89.45	651.76	11.69	64.3
CRWSXX312345607	Conventionally Pietrain boar x Duroc sow	male	99.77	585.35	8.33	67.8	94	8
CRWSXX312345607	Conventionally Pietrain boar x Duroc sow	male	99.77	585.35	8.33	67.8	108	8.5
CRWSXX312345605	Conventionally Pietrain boar x Duroc sow	male	93.16	625.81	9.33	67.2
CRWSXX312347003	Conventionally Pietrain boar x Duroc sow	male	96.12	605.49	8.11	67.1
CRWSXX312346807	Conventionally Pietrain boar x Duroc sow	male	92.41	631.97	10.29	65.3
CRWSXX312337207	Conventionally Pietrain boar x Duroc sow	male	119.68	487.97	8.35	68.3
CRWSXX312362903	Conventionally Pietrain boar x Duroc sow	male	100.79	578.43	9.31	66.4
CRWSXX312352301	Conventionally Pietrain boar x Duroc sow	male	100.28	583.37	8.02	68.6
CRWSXX312343807	Conventionally Pietrain boar x Duroc sow	male	102.37	570.48	9.53	66.4
CRWSXX312337611	Conventionally Pietrain boar x Duroc sow	male	111.28	523.01	8.35	67.5
CRWSXX312337609	Conventionally Pietrain boar x Duroc sow	male	93.83	624.53	8.49	66.9
CRWSXX312305601	Conventionally Pietrain boar x Duroc sow	male	100.09	580.48	9.56	66.4	111	6.5
CRWSXX312338001	Conventionally Pietrain boar x Duroc sow	male	105.33	555.4	8.95	67.1
CRWSXX312328603	Conventionally Pietrain boar x Duroc sow	male	88.36	665.46	9.7	65.4
CRWSXX312348601	Conventionally Pietrain boar x Duroc sow	male	105.71	553.4	9.98	65.7
CRWSXX312311407	Conventionally Pietrain boar x Duroc sow	male	101.45	576.64	10.85	65.4
CRWSXX312331305	Conventionally Pietrain boar x Duroc sow	male	96.77	601.43	10.94	64.7
CRWSXX312363505	Conventionally Pietrain boar x Duroc sow	male	99.12	589.18	11.42	65.3
CRWSXX312311401	Conventionally Pietrain boar x Duroc sow	male	94.8	613.92	9.69	66.4
CRWSXX312362107	Conventionally Pietrain boar x Duroc sow	male	94.57	612.24	9.96	66.4
CRWSXX312362103	Conventionally Pietrain boar x Duroc sow	male	91.9	635.47	9.69	65.7
CRWSXX312310009	Conventionally Pietrain boar x Duroc sow	male	98.68	589.79	10.43	65.7
CRWSXX312347103	Conventionally Pietrain boar x Duroc sow	male	102.87	565.76	10.34	66
CRWSXX312080201	Conventionally Pietrain boar x Duroc sow	male	116.53	498.58	9.39	67.2
CRWSXX312337607	Conventionally Pietrain boar x Duroc sow	male	98.68	591.81	9.39	67.4
CRWSXX312346203	Conventionally Pietrain boar x Duroc sow	male	103.53	563.12	10.64	65.8
CRWSXX312345601	Conventionally Pietrain boar x Duroc sow	male	104.65	559.96	8.25	68.2
CRWSXX312330601	Conventionally Pietrain boar x Duroc sow	male	112.47	520.14	8.22	68.7
CRWSXX312331307	Conventionally Pietrain boar x Duroc sow	male	98.38	597.68	9.2	66.4	109	8.5
CRWSXX312331303	Conventionally Pietrain boar x Duroc sow	male	108.51	540.04	9.96	66.4
CRWSXX312346809	Conventionally Pietrain boar x Duroc sow	male	96.58	606.75	10.75	65.4
CRWSXX312345411	Conventionally Pietrain boar x Duroc sow	male	112.68	519.17	9.86	67.1
CRWSXX312345413	Conventionally Pietrain boar x Duroc sow	male	104.39	560.4	8.23	67.8
CRWSXX312351403	Conventionally Pietrain boar x Duroc sow	male	99.64	581.09	11.15	64.9
CRWSXX312353307	Conventionally Pietrain boar x Duroc sow	male	103.29	556.69	8.82	67.8
CRWSXX312348503	Conventionally Pietrain boar x Duroc sow	male	103.29	560.56	9.34	67.4
CRWSXX312350501	Conventionally Pietrain boar x Duroc sow	male	106.68	544.62	9.64	67.2
CRWSXX312347101	Conventionally Pietrain boar x Duroc sow	male	100.2	581.84	11.12	64.4	95	7.5
CRWSXX312347101	Conventionally Pietrain boar x Duroc sow	male	100.2	581.84	11.12	64.4	113	7
CRWSXX312350411	Conventionally Pietrain boar x Duroc sow	male	101.46	566.73	9.54	66
CRWSXX312343811	Conventionally Pietrain boar x Duroc sow	male	99.77	583.34	8.33	67.8	94	8
CRWSXX312343811	Conventionally Pietrain boar x Duroc sow	male	99.77	583.34	8.33	67.8	109	7.5
CRWSXX312330603	Conventionally Pietrain boar x Duroc sow	male	106.42	546.89	9.34	67.2
CRWSXX312346811	Conventionally Pietrain boar x Duroc sow	male	99.55	584.63	8.54	66.9
CRWSXX312351409	Conventionally Pietrain boar x Duroc sow	male	99.64	584.1	12.57	64.7
CRWSXX312362901	Conventionally Pietrain boar x Duroc sow	male	91.67	634.89	11.46	64.4
CRWSXX312319503	Conventionally Pietrain boar x Duroc sow	male	107.68	539.56	8.33	67.8
CRWSXX312319505	Conventionally Pietrain boar x Duroc sow	male	99.61	587.29	9.51	65.7
CRWSXX312346003	Conventionally Pietrain boar x Duroc sow	male	98.22	593.57	10.3	66.4
CRWSXX312352307	Conventionally Pietrain boar x Duroc sow	male	109.18	536.73	8.35	68.3
CRWSXX312351801	Conventionally Pietrain boar x Duroc sow	male	104.22	556.52	8.74	67.8	90	7.5
CRWSXX312351801	Conventionally Pietrain boar x Duroc sow	male	104.22	556.52	8.74	67.8	108	7.5
CRWSXX312362203	Conventionally Pietrain boar x Duroc sow	male	95.03	616.65	9.26	66.9
CRWSXX312343803	Conventionally Pietrain boar x Duroc sow	male	109.83	531.73	8.63	68.6
CRWSXX312296801	Conventionally Pietrain boar x Duroc sow	male	98.28	594.22	9.76	65.7
CRWSXX312360301	Conventionally Pietrain boar x Duroc sow	male	95.62	601.34	9.38	67.6
CRWSXX312324501	Conventionally Pietrain boar x Duroc sow	male	120.42	483.31	9.3	66.8
CRWSXX312345301	Conventionally Pietrain boar x Duroc sow	male	102.58	561.51	10.23	66.3
CRWSXX312345307	Conventionally Pietrain boar x Duroc sow	male	110.59	528.98	10.38	66.4
CRWSXX312320007	Conventionally Pietrain boar x Duroc sow	male	114.17	512.39	10.58	65.8
CRWSXX312345807	Conventionally Pietrain boar x Duroc sow	male	90.27	646.95	9.53	66.4
CRWSXX312310007	Conventionally Pietrain boar x Duroc sow	male	94.17	619.09	9.01	66.7
CRWSXX312352303	Conventionally Pietrain boar x Duroc sow	male	89	653.93	9.69	66.8
CRWSXX312330009	Conventionally Pietrain boar x Duroc sow	male	104.44	556.3	9.87	66.1
CRWSXX312362207	Conventionally Pietrain boar x Duroc sow	male	100.69	580.99	8.27	68.3
CRWSXX312348805	Conventionally Pietrain boar x Duroc sow	male	97.85	595.81	9.89	66	96	8
CRWSXX312348805	Conventionally Pietrain boar x Duroc sow	male	97.85	595.81	9.89	66	113	7.5
CRWSXX312351105	Conventionally Pietrain boar x Duroc sow	male	102.16	569.69	9.25	67.2
CRWSXX312345809	Conventionally Pietrain boar x Duroc sow	male	102.75	569.34	10.07	66.4	93	8
CRWSXX312345809	Conventionally Pietrain boar x Duroc sow	male	102.75	569.34	10.07	66.4	105	7
CRWSXX312347105	Conventionally Pietrain boar x Duroc sow	male	95.45	612.89	9.66	66.3	96	8.5
CRWSXX312347105	Conventionally Pietrain boar x Duroc sow	male	95.45	612.89	9.66	66.3	112	7.5
CRWSXX312345609	Conventionally Pietrain boar x Duroc sow	male	100.64	581.28	8.89	67.2
CRWSXX312356303	Conventionally Pietrain boar x Duroc sow	male	93.41	624.13	11.43	64.9
CRWSXX312311907	Conventionally Pietrain boar x Duroc sow	male	87.37	668.42	10.93	65.4
CRWSXX312345403	Conventionally Pietrain boar x Duroc sow	male	100.2	581.84	8.36	67.8
CR-WSXX3-13-208501	Conventionally Pietrain boar x Duroc sow	male	95.96	606.5	9.9	66.4	96	7.5
CR-WSXX3-13-209305	Conventionally Pietrain boar x Duroc sow	male	94.7	614.57	9.06	67.6	95	7.5
CR-WSXX3-13-206705	Conventionally Pietrain boar x Duroc sow	male	100.28	580.37	9.02	66.5	95	7
CR-WSXX3-13-210909	Conventionally Pietrain boar x Duroc sow	male	97.09	600.47	10.8	65.8	94	8
CR-WSXX3-13-207105	Conventionally Pietrain boar x Duroc sow	male	99.82	583.05	12.98	63.3	94	7
CR-WSXX3-13-206701	Conventionally Pietrain boar x Duroc sow	male	101.69	568.39	10.15	66.8	96	8
CR-WSXX3-13-209811	Conventionally Pietrain boar x Duroc sow	male	93.49	622.53	11.44	64.9	98	8
CR-WSXX3-13-210101	Conventionally Pietrain boar x Duroc sow	male	100.29	581.31	12.36	64.3	93	7
CR-WSXX3-13-209601	Conventionally Pietrain boar x Duroc sow	male	92.74	626.48	8.4	67.8	97	8.5
CR-WSXX3-13-210911	Conventionally Pietrain boar x Duroc sow	male	87.81	665.07	11.71	64.3	98	7.5
CR-WSXX3-13-210913	Conventionally Pietrain boar x Duroc sow	male	92.5	628.11	10.35	67	95	7
CR-WSXX3-13-209801	Conventionally Pietrain boar x Duroc sow	male	91.32	640.6	10.71	65.3	98	7
CR-WSXX3-13-210103	Conventionally Pietrain boar x Duroc sow	male	96.47	602.26	8.46	67.4	95	8
CR-WSXX3-13-211103	Conventionally Pietrain boar x Duroc sow	male	105.09	559.52	10.63	65.3	95	8
CR-WSXX3-13-211101	Conventionally Pietrain boar x Duroc sow	male	105.36	557.14	8.72	67.6	96	7.5
CR-WSXX3-13-209609	Conventionally Pietrain boar x Duroc sow	male	104.66	553.22	9.63	66.8	96	8
CR-WSXX3-13-210905	Conventionally Pietrain boar x Duroc sow	male	90.33	643.2	12.04	64.7	97	7.5
CR-WSXX3-13-208101	Conventionally Pietrain boar x Duroc sow	male	108.13	537.32	10.43	66.4	90	7
CR-WSXX3-13-208103	Conventionally Pietrain boar x Duroc sow	male	94.79	613.99	10.28	66.3	96	7.5
CR-WSXX3-13-206001	Conventionally Pietrain boar x Duroc sow	male	98.23	595.54	10.82	64.4	95	7.5
CR-WSXX3-13-207703	Conventionally Pietrain boar x Duroc sow	male	103.39	564.85	8.24	68.3	94	7.5
CR-WSXX3-13-206405	Conventionally Pietrain boar x Duroc sow	male	101.31	574.47	10.62	65.8	95	7.5
CR-WSXX3-13-209607	Conventionally Pietrain boar x Duroc sow	male	97.38	598.69	9.28	66.5	94	8
CR-WSXX3-13-206703	Conventionally Pietrain boar x Duroc sow	male	96.9	600.62	9.71	66.8	95	8.5
CR-WSXX3-13-209307	Conventionally Pietrain boar x Duroc sow	male	94.7	617.74	10.57	66.3	92	7.5
CR-WSXX3-13-209605	Conventionally Pietrain boar x Duroc sow	male	106.52	549.19	8.81	67.2	97	8
CR-WSXX3-13-210903	Conventionally Pietrain boar x Duroc sow	male	91.47	639.55	12.19	63.9	95	8
CR-WSXX3-13-206403	Conventionally Pietrain boar x Duroc sow	male	101.5	570.44	9.12	67.2	95	8
CR-WSXX3-13-216907	Conventionally Pietrain boar x Duroc sow	male	98.28	592.19	12.67	62.9	96	7.5
CR-WSXX3-13-217503	Conventionally Pietrain boar x Duroc sow	male	94.85	613.6	8.47	67.8	100	8
CR-WSXX3-13-217105	Conventionally Pietrain boar x Duroc sow	male	96.06	607.95	10.29	66.4	94	8
CR-WSXX3-13-217201	Conventionally Pietrain boar x Duroc sow	male	97.43	595.3	10.41	66.4	94	7.5
CR-WSXX3-13-216913	Conventionally Pietrain boar x Duroc sow	male	95.98	607.42	9.56	65.7	101	9.5
CR-WSXX3-13-218409	Conventionally Pietrain boar x Duroc sow	male	102.58	566.39	9.21	67.2	92	8
CR-WSXX3-13-217509	Conventionally Pietrain boar x Duroc sow	male	94.58	619.58	9.14	66.4	95	6.5
CR-WSXX3-13-220401	Conventionally Pietrain boar x Duroc sow	male	99.73	585.58	10.47	66.3	94	8.5
CR-WSXX3-13-217103	Conventionally Pietrain boar x Duroc sow	male	105.48	550.82	9.87	66.7	92	7.5
CR-WSXX3-13-216911	Conventionally Pietrain boar x Duroc sow	male	86.04	677.59	11.12	64.7	98	8
CR-WSXX3-13-217107	Conventionally Pietrain boar x Duroc sow	male	98.28	594.22	9.75	66	95	7.5
CR-WSXX3-13-220801	Conventionally Pietrain boar x Duroc sow	male	92.45	629.53	9.26	66.4	101	8.5
CR-WSXX3-13-216909	Conventionally Pietrain boar x Duroc sow	male	102.32	571.74	10.12	65.7	92	8.5
CR-WSXX3-13-218407	Conventionally Pietrain boar x Duroc sow	male	97.98	595.02	9.81	66	92	8.5
CR-WSXX3-13-216701	Conventionally Pietrain boar x Duroc sow	male	91.97	636.08	10.48	65.2	98	8
CR-WSXX3-13-217401	Conventionally Pietrain boar x Duroc sow	male	99.64	586.11	9.47	66	94	7
CR-WSXX3-13-217505	Conventionally Pietrain boar x Duroc sow	male	99.04	588.65	10.31	65.8	95	8
CR-WSXX3-13-234201	Conventionally Pietrain boar x Duroc sow	male	102.75	566.42	9.06	66.4	90	9
CR-WSXX3-13-232807	Conventionally Pietrain boar x Duroc sow	male	102.47	567	8.03	68.3	93	6
CR-WSXX3-13-222605	Conventionally Pietrain boar x Duroc sow	male	101.12	574.56	9.74	66.4	96	9.5
CR-WSXX3-13-222601	Conventionally Pietrain boar x Duroc sow	male	94.96	613.94	10.68	65.3	98	9
CR-WSXX3-13-233905	Conventionally Pietrain boar x Duroc sow	male	101.72	573.14	9.98	66.3	95	7
CR-WSXX3-13-224105	Conventionally Pietrain boar x Duroc sow	male	102.88	562.79	8.87	67.8	92	8.5
CR-WSXX3-13-224305	Conventionally Pietrain boar x Duroc sow	male	98	591.84	10.5	65.4	94	8.5
CR-WSXX3-13-222603	Conventionally Pietrain boar x Duroc sow	male	108.95	536.03	11.46	65.3	94	8.5
CR-WSXX3-13-224205	Conventionally Pietrain boar x Duroc sow	male	90.51	647.44	8.96	68.5	95	8.5
CR-WSXX3-13-232805	Conventionally Pietrain boar x Duroc sow	male	101.72	573.14	8.98	66.5	94	9.3
CR-WSXX3-13-224405	Conventionally Pietrain boar x Duroc sow	male	90.67	638.58	10.96	65.3	93	9
CR-WSXX3-13-237705	Conventionally Pietrain boar x Duroc sow	male	97.38	596.63	10.83	65.1	96	8.5
CR-WSXX3-13-237701	Conventionally Pietrain boar x Duroc sow	male	90.19	645.3	12.98	63.3	97	9
CR-WSXX3-13-234205	Conventionally Pietrain boar x Duroc sow	male	100.78	579.48	10.43	66.8	93	8.5
CR-WSXX3-13-234203	Conventionally Pietrain boar x Duroc sow	male	120.36	484.38	8.6	66.8	99	9
CR-WSXX3-13-224201	Conventionally Pietrain boar x Duroc sow	male	91.97	634.99	10.35	65.3	97	8.5
CR-WSXX3-13-225505	Conventionally Pietrain boar x Duroc sow	male	97.73	593.47	7.98	68.3	95	8.5
CR-WSXX3-13-224101	Conventionally Pietrain boar x Duroc sow	male	95.36	609.27	8.77	67.8	96	8.5
CR-WSXX3-13-237703	Conventionally Pietrain boar x Duroc sow	male	92.58	631.89	10.85	64.4	95	9.5
CR-WSXX3-13-229405	Conventionally Pietrain boar x Duroc sow	male	100.78	577.5	9.91	66.8	94	9.2
CR-WSXX3-13-236803	Conventionally Pietrain boar x Duroc sow	male	94.78	613	11.59	65.2	95	8
CR-WSXX3-13-236807	Conventionally Pietrain boar x Duroc sow	male	97.48	596.02	10.32	65.7	94	8.5
CR-WSXX3-13-250403	Conventionally Pietrain boar x Duroc sow	male	104.52	554.92	10.46	66.4	94	9.5
CR-WSXX3-13-245303	Conventionally Pietrain boar x Duroc sow	male	109.21	532.92	8.44	67.8	95	9
CR-WSXX3-13-248203	Conventionally Pietrain boar x Duroc sow	male	105.01	555.19	9.74	66	96	9
CR-WSXX3-13-903503	Conventionally Pietrain boar x Duroc sow	male	116.15	496.77	8.13	67.6	90	8.7
CR-WSXX3-13-251103	Conventionally Pietrain boar x Duroc sow	male	109.44	534.54	9.18	67.2	92	9
CR-WSXX3-13-246205	Conventionally Pietrain boar x Duroc sow	male	105.11	551.8	8.62	68.2	97	8.5
CR-WSXX3-13-250701	Conventionally Pietrain boar x Duroc sow	male	120.73	476.27	8.87	66.9	90	6
CR-WSXX3-13-903505	Conventionally Pietrain boar x Duroc sow	male	102.24	567.29	9.58	66.8	94	9
CR-WSXX3-13-246305	Conventionally Pietrain boar x Duroc sow	male	109.1	530.71	8.07	67.9	95	8
CR-WSXX3-13-250703	Conventionally Pietrain boar x Duroc sow	male	101.18	576.2	10.02	66.4	93	8.5
CR-WSXX3-13-903507	Conventionally Pietrain boar x Duroc sow	male	95.4	602.73	10.52	65.3	96	9
CR-WSXX3-13-903509	Conventionally Pietrain boar x Duroc sow	male	96.58	602.61	8.71	66.9	94	8.5
CR-WSXX3-13-246301	Conventionally Pietrain boar x Duroc sow	male	110.57	529.08	10.21	65.5	94	7.5
CR-WSXX3-13-251003	Conventionally Pietrain boar x Duroc sow	male	106.81	543.96	10.84	66.5	91	8.5
CR-WSXX3-13-244701	Conventionally Pietrain boar x Duroc sow	male	105.03	554.13	9.57	66.4	94	9.2
CR-WSXX3-13-246201	Conventionally Pietrain boar x Duroc sow	male	109.5	530.59	9.96	66.8	96	8.5
CR-WSXX3-13-246901	Conventionally Pietrain boar x Duroc sow	male	115.48	501.39	8.35	67.6	91	8.5
CR-WSXX3-13-247401	Conventionally Pietrain boar x Duroc sow	male	105.8	548.2	7.71	68.3	97	9.2
CR-WSXX3-13-250903	Conventionally Pietrain boar x Duroc sow	male	120.73	482.9	9.39	66.5	91	8
CR-WSXX3-13-248301	Conventionally Pietrain boar x Duroc sow	male	104.39	557.52	10.17	65	97	8.5
CR-WSXX3-13-251505	Conventionally Pietrain boar x Duroc sow	male	112.08	518.38	9.15	67.2	94	9.3
CR-WSXX3-13-246703	Conventionally Pietrain boar x Duroc sow	male	105.97	552.04	9.17	67.2	96	8.5
CR-WSXX3-13-251305	Conventionally Pietrain boar x Duroc sow	male	115.23	504.21	10.85	65.7	93	7.5
CR-WSXX3-13-252203	Conventionally Pietrain boar x Duroc sow	male	106.52	549.19	8.96	67.2	93	9
CR-WSXX3-13-250405	Conventionally Pietrain boar x Duroc sow	male	111.49	515.74	10.95	65.3	94	8.3
CR-WSXX3-13-250003	Conventionally Pietrain boar x Duroc sow	male	109.11	527.91	8.27	67.6	91	9
CR-WSXX3-13-250001	Conventionally Pietrain boar x Duroc sow	male	117.33	493.48	9.37	67.2	92	9.2
CR-WSXX3-13-251401	Conventionally Pietrain boar x Duroc sow	male	103.38	562	9.03	66.9	93	8.2
CR-WSXX3-13-245901	Conventionally Pietrain boar x Duroc sow	male	111.13	523.71	10.09	66.4	95	9
CR-WSXX3-13-248305	Conventionally Pietrain boar x Duroc sow	male	105.45	554.77	10.27	66.3	98	8.5
CR-WSXX3-13-251501	Conventionally Pietrain boar x Duroc sow	male	109.3	531.56	8.43	67.2	96	8.8
CR-WSXX3-13-250705	Conventionally Pietrain boar x Duroc sow	male	104.83	556.14	9.24	66.8	96	8
CR-WSXX3-13-248201	Conventionally Pietrain boar x Duroc sow	male	99.19	586.75	10.12	65.3	98	9.3
CR-WSXX3-13-251203	Conventionally Pietrain boar x Duroc sow	male	96.98	602.19	10.59	65.3	93	9
CR-WSXX3-13-903511	Conventionally Pietrain boar x Duroc sow	male	112.33	517.23	9.91	67.2	90	9.2
CR-WSXX3-13-251005	Conventionally Pietrain boar x Duroc sow	male	107.14	540.41	10.35	66	94	9
CR-WSXX3-13-251009	Conventionally Pietrain boar x Duroc sow	male	107.46	539.74	8.3	68.3	93	8.5
CR-WSXX3-13-252101	Conventionally Pietrain boar x Duroc sow	male	101.51	573.34	10.94	64.9	93	8.3
CR-WSXX3-13-248307	Conventionally Pietrain boar x Duroc sow	male	103.03	563.91	8.13	67.8	97	9
CR-WSXX3-13-251601	Conventionally Pietrain boar x Duroc sow	male	114.07	508.46	9.29	67.6	92	8.2
CR-WSXX3-13-246003	Conventionally Pietrain boar x Duroc sow	male	109.8	531.88	7.99	68.3	95	9.2
CR-WSXX3-13-246705	Conventionally Pietrain boar x Duroc sow	male	101.99	569.66	10.22	65.7	96	8
CR-WSXX3-13-251307	Conventionally Pietrain boar x Duroc sow	male	110.1	525.89	9.01	67.2	93	8.5
CR-WSXX3-13-250907	Conventionally Pietrain boar x Duroc sow	male	116.73	499.44	11.65	64.4	90	9.5
CR-WSXX3-13-251201	Conventionally Pietrain boar x Duroc sow	male	104.92	553.76	10.22	65.4	95	8
CR-WSXX3-13-253503	Conventionally Pietrain boar x Duroc sow	male	98.7	587.64	9.15	66.4	95	9.3
CR-WSXX3-13-261007	Conventionally Pietrain boar x Duroc sow	male	121.78	479.55	11.48	65.4	90	9
CR-WSXX3-13-259209	Conventionally Pietrain boar x Duroc sow	male	111.28	516.71	9.39	66.5	90	9.5
CR-WSXX3-13-255901	Conventionally Pietrain boar x Duroc sow	male	114.19	510.55	9.37	67.6	90	8.5
CR-WSXX3-13-254501	Conventionally Pietrain boar x Duroc sow	male	120.73	482.9	8.22	67.6	92	8.7
CR-WSXX3-13-254601	Conventionally Pietrain boar x Duroc sow	male	120.02	484.09	8.18	68.3	90	8.8
CR-WSXX3-13-260105	Conventionally Pietrain boar x Duroc sow	male	102.53	565.69	10.46	65	91	9.5
CR-WSXX3-13-253601	Conventionally Pietrain boar x Duroc sow	male	103.87	553.58	9.64	66	93	9
CR-WSXX3-13-261903	Conventionally Pietrain boar x Duroc sow	male	105.46	549.97	9.11	67.2	93	8.8
CR-WSXX3-13-254803	Conventionally Pietrain boar x Duroc sow	male	113.26	512.98	8.34	68.3	87	8.5
CR-WSXX3-13-258707	Conventionally Pietrain boar x Duroc sow	male	110.7	526.65	9.48	67.1	94	8.8
CR-WSXX3-13-254307	Conventionally Pietrain boar x Duroc sow	male	104.83	555.18	8.75	68.1	96	9
CR-WSXX3-13-263305	Conventionally Pietrain boar x Duroc sow	male	99.46	586.17	10.95	66.4	94	8.7
CR-WSXX3-13-263303	Conventionally Pietrain boar x Duroc sow	male	104.49	556.99	11.32	65.3	93	8.7
CR-WSXX3-13-260305	Conventionally Pietrain boar x Duroc sow	male	112.45	515.78	9.11	67.6	91	9
CR-WSXX3-13-259407	Conventionally Pietrain boar x Duroc sow	male	110	532.73	9.89	67.1	89	9.2
CR-WSXX3-13-258605	Conventionally Pietrain boar x Duroc sow	male	102.81	566.09	9.48	66	91	9
CR-WSXX3-13-254201	Conventionally Pietrain boar x Duroc sow	male	103.28	560.61	9.59	66	93	8.5
CR-WSXX3-13-254205	Conventionally Pietrain boar x Duroc sow	male	106.65	541.96	8.9	67.2	93	9.3
CR-WSXX3-13-255303	Conventionally Pietrain boar x Duroc sow	male	108.07	541.32	8.27	68.3	84	9
CR-WSXX3-13-254801	Conventionally Pietrain boar x Duroc sow	male	117.76	495.07	9.05	67.6	91	8.7
CR-WSXX3-13-254505	Conventionally Pietrain boar x Duroc sow	male	120.73	482.9	9.77	66.3	91	8.8
CR-WSXX3-13-254503	Conventionally Pietrain boar x Duroc sow	male	108.2	536.97	10.02	66.4	91	8
CR-WSXX3-13-253501	Conventionally Pietrain boar x Duroc sow	male	122.45	475.3	9.36	66.8	89	8.7
CR-WSXX3-13-258701	Conventionally Pietrain boar x Duroc sow	male	108.01	536.06	9.26	66.8	93	9
CR-WSXX3-13-254605	Conventionally Pietrain boar x Duroc sow	male	122.82	473.86	8.87	67.8	92	8.5
CR-WSXX3-13-257607	Conventionally Pietrain boar x Duroc sow	male	112.36	518.87	10.27	66.8	90	9.2
CR-WSXX3-13-256201	Conventionally Pietrain boar x Duroc sow	male	107.54	539.33	9.88	66.8	90	8.6
CR-WSXX3-13-257003	Conventionally Pietrain boar x Duroc sow	male	96.58	600.54	10.65	65.3	86	7
CR-WSXX3-13-255407	Conventionally Pietrain boar x Duroc sow	male	101.62	571.74	7.9	68.3	90	9
CR-WSXX3-13-255701	Conventionally Pietrain boar x Duroc sow	male	97.49	595.96	8.54	66.8	93	8.7
CR-WSXX3-13-262203	Conventionally Pietrain boar x Duroc sow	male	107.68	540.49	8.32	67.5	90	8.5
CR-WSXX3-13-262205	Conventionally Pietrain boar x Duroc sow	male	107.12	542.38	8.08	68.2	94	9.2
CR-WSXX3-13-259801	Conventionally Pietrain boar x Duroc sow	male	112.69	519.12	9.98	65.7	91	9
CR-WSXX3-13-259101	Conventionally Pietrain boar x Duroc sow	male	109.34	531.37	8.16	68.3	92	9
CR-WSXX3-13-256001	Conventionally Pietrain boar x Duroc sow	male	120.73	484.55	9.77	67.2	94	9.2
CR-WSXX3-13-259203	Conventionally Pietrain boar x Duroc sow	male	107.18	541.15	10.1	66	93	9
CR-WSXX3-13-260101	Conventionally Pietrain boar x Duroc sow	male	108.13	538.24	8.87	67.1	89	8.7
CR-WSXX3-13-260103	Conventionally Pietrain boar x Duroc sow	male	121.9	476.62	10.07	66.4	91	8.8
CR-WSXX3-13-255301	Conventionally Pietrain boar x Duroc sow	male	107.53	542.17	8.75	67.1	90	8
CR-WSXX3-13-256407	Conventionally Pietrain boar x Duroc sow	male	107.93	541.09	9.91	66.8	92	9
CR-WSXX3-13-253505	Conventionally Pietrain boar x Duroc sow	male	113.18	513.34	9.21	67.1	95	9
CR-WSXX3-13-255601	Conventionally Pietrain boar x Duroc sow	male	111.55	516.36	10.29	66.3	92	9.3
CR-WSXX3-13-257605	Conventionally Pietrain boar x Duroc sow	male	105.26	552.92	9.6	66.8	94	9.3
CR-WSXX3-13-258501	Conventionally Pietrain boar x Duroc sow	male	114.77	508.84	9.27	67.2	90	8.5
CR-WSXX3-13-258503	Conventionally Pietrain boar x Duroc sow	male	112.88	516.48	8.12	68.3	91	8.7
CR-WSXX3-13-256203	Conventionally Pietrain boar x Duroc sow	male	108.6	535.91	9.97	66.4	93	9.3
CR-WSXX3-13-256803	Conventionally Pietrain boar x Duroc sow	male	122.82	468.16	8.35	68.3	94	8.5
CR-WSXX3-13-263307	Conventionally Pietrain boar x Duroc sow	male	110.61	525.27	9.04	66	94	8.8
CR-WSXX3-13-252605	Conventionally Pietrain boar x Duroc sow	male	105.78	551.14	10.07	66.4	89	9
CR-WSXX3-13-255401	Conventionally Pietrain boar x Duroc sow	male	98.66	587.88	10.56	66.3	89	9.5
CR-WSXX3-13-262207	Conventionally Pietrain boar x Duroc sow	male	114.59	508.77	9.62	66.8	89	9.2
CR-WSXX3-13-259109	Conventionally Pietrain boar x Duroc sow	male	96.54	600.79	9.96	65.7	93	8.7
CR-WSXX3-13-259505	Conventionally Pietrain boar x Duroc sow	male	114.99	505.26	8.25	67.6	90	8.8
CR-WSXX3-13-259501	Conventionally Pietrain boar x Duroc sow	male	119.17	488.38	9.37	66.4	92	9
CR-WSXX3-13-259003	Conventionally Pietrain boar x Duroc sow	male	109.81	531.83	8.91	67.4	94	9
CR-WSXX3-13-257601	Conventionally Pietrain boar x Duroc sow	male	111.27	522.15	8.66	67.8	92	9
CR-WSXX3-13-255803	Conventionally Pietrain boar x Duroc sow	male	104.35	558.7	9.11	66.5	89	8.7
CR-WSXX3-13-260307	Conventionally Pietrain boar x Duroc sow	male	106.28	548.55	9.25	66.4	93	9
CR-WSXX3-13-252601	Conventionally Pietrain boar x Duroc sow	male	107.63	537.95	8.19	67.8	95	9.6
CR-WSXX3-13-263203	Conventionally Pietrain boar x Duroc sow	male	108.51	535.43	10.38	66.8	93	8.7
CR-WSXX3-13-257701	Conventionally Pietrain boar x Duroc sow	male	100.86	570.1	10.69	65.4	94	9.5
CR-WSXX3-13-259211	Conventionally Pietrain boar x Duroc sow	male	107.8	537.11	10.15	66.4	91	9
CR-WSXX3-13-258601	Conventionally Pietrain boar x Duroc sow	male	116.53	500.3	9.91	66.7	93	8.5
CR-WSXX3-13-252603	Conventionally Pietrain boar x Duroc sow	male	98.73	589.49	8.56	66.9	92	9
CR-WSXX3-13-263807	Conventionally Pietrain boar x Duroc sow	male	118.3	491.97	10.04	66.1	96	8.5
CR-WSXX3-13-259105	Conventionally Pietrain boar x Duroc sow	male	101.08	578.75	9.42	66	95	9.3
CR-WSXX3-13-254903	Conventionally Pietrain boar x Duroc sow	male	128.1	455.89	9.71	66.7	92	9
CR-WSXX3-13-253205	Conventionally Pietrain boar x Duroc sow	male	107.8	537.11	7.99	68.7	92	8
CR-WSXX3-13-260301	Conventionally Pietrain boar x Duroc sow	male	113.75	511.65	8.18	68.3	89	8.7
CR-WSXX3-13-263801	Conventionally Pietrain boar x Duroc sow	male	112.68	512.07	9.1	67.1	98	8.7
CR-WSXX3-13-259807	Conventionally Pietrain boar x Duroc sow	male	105.78	549.25	10.57	65.8	90	8.7
CR-WSXX3-13-259803	Conventionally Pietrain boar x Duroc sow	male	99.37	586.7	10.94	64.6	92	8.5
CR-WSXX3-13-259107	Conventionally Pietrain boar x Duroc sow	male	100.64	579.29	10.87	66.3	96	8.7
CR-WSXX3-13-262403	Conventionally Pietrain boar x Duroc sow	male	105.26	548.17	11.12	65.3	94	9.5
CR-WSXX3-13-259411	Conventionally Pietrain boar x Duroc sow	male	107.98	538.99	11.02	64.7	95	9.2
CR-WSXX3-13-262501	Conventionally Pietrain boar x Duroc sow	male	98.26	588.24	9.56	66.4	95	9
CR-WSXX3-13-262503	Conventionally Pietrain boar x Duroc sow	male	99.23	584.5	10.14	66.1	97	8.5
CR-WSXX3-13-256207	Conventionally Pietrain boar x Duroc sow	male	113.84	510.37	10.39	66.4	89	8.5
CR-WSXX3-13-256205	Conventionally Pietrain boar x Duroc sow	male	122.82	473.05	9.39	66.1	87	8.5
CR-WSXX3-13-256801	Conventionally Pietrain boar x Duroc sow	male	104.55	555.71	9.36	67.2	86	9.2
CR-WSXX3-13-259305	Conventionally Pietrain boar x Duroc sow	male	108.35	538.07	10.28	66.4	90	8
CR-WSXX3-13-257005	Conventionally Pietrain boar x Duroc sow	male	117.76	495.07	9.56	66.7	91	8.5
CR-WSXX3-13-259103	Conventionally Pietrain boar x Duroc sow	male	102.47	567.97	9.04	66.8	93	9.5
CR-WSXX3-13-256003	Conventionally Pietrain boar x Duroc sow	male	120.14	485.27	9.21	67.4	91	8.7
CR-WSXX3-13-264307	Conventionally Pietrain boar x Duroc sow	male	109.23	527.33	8.66	67.1	92	9.2
CR-WSXX3-13-267005	Conventionally Pietrain boar x Duroc sow	male	113.31	515.4	8.15	68.3	88	9
CR-WSXX3-13-272001	Conventionally Pietrain boar x Duroc sow	male	107.32	536.71	8.45	67.4	94	8.6
CR-WSXX3-13-271401	Conventionally Pietrain boar x Duroc sow	male	97.76	595.34	9.89	66.4	91	9
CR-WSXX3-13-912609	Conventionally Pietrain boar x Duroc sow	male	96.91	603.65	10.99	65.7	94	9
CR-WSXX3-13-912605	Conventionally Pietrain boar x Duroc sow	male	96.83	602.09	11.76	65.3	94	9
CR-WSXX3-13-267201	Conventionally Pietrain boar x Duroc sow	male	119.68	488.8	8.87	67.8	92	8.6
CR-WSXX3-13-264201	Conventionally Pietrain boar x Duroc sow	male	106.42	547.83	10.45	65.4	94	9.2
CR-WSXX3-13-274007	Conventionally Pietrain boar x Duroc sow	male	103.81	557.75	8.71	66.9	90	8.6
CR-WSXX3-13-267701	Conventionally Pietrain boar x Duroc sow	male	98.91	585.38	10.08	65.7	89	9.2
CR-WSXX3-13-273601	Conventionally Pietrain boar x Duroc sow	male	101.37	573.15	10.03	66	93	8.5
CR-WSXX3-13-270807	Conventionally Pietrain boar x Duroc sow	male	105.29	552.76	10.53	65.4	89	8.5
CR-WSXX3-13-266901	Conventionally Pietrain boar x Duroc sow	male	101.2	576.09	9.34	67.2	86	8.6
CR-WSXX3-13-266603	Conventionally Pietrain boar x Duroc sow	male	109.5	532.42	7.97	68.3	88	9
CR-WSXX3-13-265707	Conventionally Pietrain boar x Duroc sow	male	112.56	518.83	9.62	66.7	93	8.7
CR-WSXX3-13-912403	Conventionally Pietrain boar x Duroc sow	male	102.26	560.34	9.27	65.8	91	8.7
CR-WSXX3-13-272901	Conventionally Pietrain boar x Duroc sow	male	110.68	527.65	9.71	66.8	90	8.5
CR-WSXX3-13-274005	Conventionally Pietrain boar x Duroc sow	male	94.4	616.53	10.44	65.8	89	8.7
CR-WSXX3-13-267101	Conventionally Pietrain boar x Duroc sow	male	124.92	467.5	10.95	66.3	89	7.5
CR-WSXX3-13-267711	Conventionally Pietrain boar x Duroc sow	male	102.35	570.59	8.31	67.9	87	8.9
CR-WSXX3-13-273907	Conventionally Pietrain boar x Duroc sow	male	100.45	581.38	11.44	65.3	93	8.7
CR-WSXX3-13-265601	Conventionally Pietrain boar x Duroc sow	male	106.07	544.92	7.66	68.3	93	9
CR-WSXX3-13-272303	Conventionally Pietrain boar x Duroc sow	male	99.39	584.57	10.35	66.3	89	8.7
CR-WSXX3-13-273603	Conventionally Pietrain boar x Duroc sow	male	101.37	575.12	8.03	68.3	90	9
CR-WSXX3-13-273605	Conventionally Pietrain boar x Duroc sow	male	111.34	522.72	7.76	65.7	94	9.1
CR-WSXX3-13-274107	Conventionally Pietrain boar x Duroc sow	male	99.32	582.96	9.88	66	89	8.5
CR-WSXX3-13-274109	Conventionally Pietrain boar x Duroc sow	male	93.48	617.24	10.35	66.3	90	8.7
CR-WSXX3-13-274101	Conventionally Pietrain boar x Duroc sow	male	107.54	539.33	7.9	68.7	95	9.1
CR-WSXX3-13-266403	Conventionally Pietrain boar x Duroc sow	male	108.77	535.99	9.7	65.4	96	8.7
CR-WSXX3-13-271007	Conventionally Pietrain boar x Duroc sow	male	112.49	519.16	9.96	66.4	95	8.9
CR-WSXX3-13-271003	Conventionally Pietrain boar x Duroc sow	male	118.63	489.76	10.43	66	92	8
CR-WSXX3-13-266201	Conventionally Pietrain boar x Duroc sow	male	111.53	524.52	9.23	67.1	92	8.5
CR-WSXX3-13-266805	Conventionally Pietrain boar x Duroc sow	male	103.93	559.99	9.91	66.1	88	8.5
CR-WSXX3-13-272101	Conventionally Pietrain boar x Duroc sow	male	112.48	521.87	8.33	67.8	90	9.1
CR-WSXX3-13-265007	Conventionally Pietrain boar x Duroc sow	male	120.79	482.66	10.13	67.5	93	8
CR-WSXX3-13-273703	Conventionally Pietrain boar x Duroc sow	male	114.69	507.45	8.98	67.2	90	9.2
CR-WSXX3-13-912901	Conventionally Pietrain boar x Duroc sow	male	105.39	549.39	11.04	65.4	90	9
CR-WSXX3-13-912207	Conventionally Pietrain boar x Duroc sow	male	101.62	571.74	10.41	66.3	91	8.6
CR-WSXX3-13-912203	Conventionally Pietrain boar x Duroc sow	male	105.48	549.87	10.04	66.4	88	8.5
CR-WSXX3-13-270101	Conventionally Pietrain boar x Duroc sow	male	107.54	539.33	9.88	66	93	8.5
CR-WSXX3-13-272605	Conventionally Pietrain boar x Duroc sow	male	100.82	571.32	8.99	67.6	90	9
CR-WSXX3-13-272909	Conventionally Pietrain boar x Duroc sow	male	116.95	502.78	9.14	67.4	91	6
CR-WSXX3-13-265207	Conventionally Pietrain boar x Duroc sow	male	111.64	520.42	8.82	67.8	88	8.7
CR-WSXX3-13-267709	Conventionally Pietrain boar x Duroc sow	male	100.43	582.5	11.24	65.3	89	8.7
CR-WSXX3-13-273903	Conventionally Pietrain boar x Duroc sow	male	111.81	519.63	9.21	67.6	92	8.8
CR-WSXX3-13-273901	Conventionally Pietrain boar x Duroc sow	male	107.45	544.44	8.39	68.2	91	8
CR-WSXX3-13-271001	Conventionally Pietrain boar x Duroc sow	male	103.08	567.52	9.32	66.9	88	9.2
CR-WSXX3-13-264909	Conventionally Pietrain boar x Duroc sow	male	105.67	551.72	9.28	67.6	90	9
CR-WSXX3-13-272403	Conventionally Pietrain boar x Duroc sow	male	100.82	581.23	10.98	65.3	92	9.2
CR-WSXX3-13-272409	Conventionally Pietrain boar x Duroc sow	male	99.22	590.61	9.84	66.4	91	9
CR-WSXX3-13-275105	Conventionally Pietrain boar x Duroc sow	male	115.74	505.44	10.06	66.8	92	7
CR-WSXX3-13-268101	Conventionally Pietrain boar x Duroc sow	male	110.46	525.98	9.18	67.6	93	9.2
CR-WSXX3-13-264303	Conventionally Pietrain boar x Duroc sow	male	108.2	536.04	9.09	67.6	90	9.2
CR-WSXX3-13-263403	Conventionally Pietrain boar x Duroc sow	male	96.61	602.42	10.86	66.1	93	8.9
CR-WSXX3-13-269303	Conventionally Pietrain boar x Duroc sow	male	109.2	530.22	10.02	67.2	86	8
CR-WSXX3-13-269207	Conventionally Pietrain boar x Duroc sow	male	110.4	527.17	8.46	67.8	94	9.2
CR-WSXX3-13-269205	Conventionally Pietrain boar x Duroc sow	male	116.53	496.87	8.35	69.2	88	8.5
CR-WSXX3-13-270705	Conventionally Pietrain boar x Duroc sow	male	103.69	563.22	8.9	66.7	91	9
CR-WSXX3-13-270103	Conventionally Pietrain boar x Duroc sow	male	108.97	534.09	7.47	69.2	95	8.9
CR-WSXX3-13-272603	Conventionally Pietrain boar x Duroc sow	male	104.13	554.12	10.15	65.8	95	8.8
CR-WSXX3-13-271303	Conventionally Pietrain boar x Duroc sow	male	102.67	565.89	9.37	66.8	88	8
CR-WSXX3-13-271305	Conventionally Pietrain boar x Duroc sow	male	102.88	564.83	8.35	67.5	89	9
CR-WSXX3-13-267103	Conventionally Pietrain boar x Duroc sow	male	113.99	511.45	12.96	62.2	94	8.5
CR-WSXX3-13-268507	Conventionally Pietrain boar x Duroc sow	male	112.78	519.6	11.88	64.4	84	7.5
CR-WSXX3-13-268503	Conventionally Pietrain boar x Duroc sow	male	109.72	529.53	11.66	64.7	94	8.8
CR-WSXX3-13-272307	Conventionally Pietrain boar x Duroc sow	male	107.59	544.66	7.97	68.2	91	9.3
CR-WSXX3-13-270501	Conventionally Pietrain boar x Duroc sow	male	110.41	528.94	10.86	65.7	96	9.3
CR-WSXX3-13-266803	Conventionally Pietrain boar x Duroc sow	male	113.39	514.15	9.24	66.5	91	9
CR-WSXX3-13-267901	Conventionally Pietrain boar x Duroc sow	male	118.1	497.04	9.28	67.2	90	8.5
CR-WSXX3-13-912903	Conventionally Pietrain boar x Duroc sow	male	99.5	584.92	9.72	66.7	93	8.7
CR-WSXX3-13-271311	Conventionally Pietrain boar x Duroc sow	male	100.63	575.38	10.24	66	89	9.2
CR-WSXX3-13-270701	Conventionally Pietrain boar x Duroc sow	male	108.06	538.59	11.5	64.3	95	9.1
CR-WSXX3-13-274605	Conventionally Pietrain boar x Duroc sow	male	102.42	565.32	9.11	67.2	91	8.7
CR-WSXX3-13-274103	Conventionally Pietrain boar x Duroc sow	male	94.32	615.99	10.43	65	90	9
CR-WSXX3-13-275101	Conventionally Pietrain boar x Duroc sow	male	102.52	568.67	9.12	67.2	89	8.8
CR-WSXX3-13-912601	Conventionally Pietrain boar x Duroc sow	male	103.93	559.03	9.39	67.2	86	8.5
CR-WSXX3-13-272905	Conventionally Pietrain boar x Duroc sow	male	113.66	516.45	10.88	64.4	89	8.3
CR-WSXX3-13-265209	Conventionally Pietrain boar x Duroc sow	male	99.6	583.33	9.21	66.7	94	8.7
CR-WSXX3-13-275103	Conventionally Pietrain boar x Duroc sow	male	114.43	511.23	8.87	66.9	87	8.6
CR-WSXX3-13-264305	Conventionally Pietrain boar x Duroc sow	male	109.02	533.85	8.64	66.9	93	9
CR-WSXX3-13-264705	Conventionally Pietrain boar x Duroc sow	male	115.53	506.36	10.54	65.8	92	9.2
CR-WSXX3-13-271407	Conventionally Pietrain boar x Duroc sow	male	102.7	568.65	9.8	66.4	94	8.7
CR-WSXX3-13-269203	Conventionally Pietrain boar x Duroc sow	male	110.5	525.79	8.96	66.5	95	9.2
CR-WSXX3-13-265705	Conventionally Pietrain boar x Duroc sow	male	101.75	575.92	10.57	65.8	91	9.2
CR-WSXX3-13-271603	Conventionally Pietrain boar x Duroc sow	male	94.75	614.25	11.03	65.7	94	9
CR-WSXX3-13-265205	Conventionally Pietrain boar x Duroc sow	male	101.62	570.75	9.89	66.3	95	9
CR-WSXX3-13-265203	Conventionally Pietrain boar x Duroc sow	male	105.39	550.34	10.85	65.3	91	9.2
CR-WSXX3-13-268501	Conventionally Pietrain boar x Duroc sow	male	105.54	554.29	12.24	63.9	93	8.5
CR-WSXX3-13-266401	Conventionally Pietrain boar x Duroc sow	male	104.94	554.6	11.74	64.3	95	8.7
CR-WSXX3-13-266101	Conventionally Pietrain boar x Duroc sow	male	111.62	522.31	11.67	64.4	92	8.8
CR-WSXX3-13-267003	Conventionally Pietrain boar x Duroc sow	male	123.65	471.49	8.79	67.1	86	8.6
CR-WSXX3-13-266203	Conventionally Pietrain boar x Duroc sow	male	105.99	548.16	11.89	64.9	86	7.5
CR-WSXX3-13-272407	Conventionally Pietrain boar x Duroc sow	male	120.73	484.55	10.43	66.4	88	7
CR-WSXX3-13-264701	Conventionally Pietrain boar x Duroc sow	male	105.78	553.03	11.36	65.4	92	9
CR-WSXX3-13-265703	Conventionally Pietrain boar x Duroc sow	male	108.85	537.44	8.84	67.6	95	9.2
CR-WSXX3-13-270703	Conventionally Pietrain boar x Duroc sow	male	100.58	579.64	8.62	67.1	92	9.2
CR-WSXX3-13-912405	Conventionally Pietrain boar x Duroc sow	male	100.39	572.77	9.11	67.4	90	8.5
CRWSXX313276007	Conventionally Pietrain boar x Duroc sow	male	112.4	517.79	8.74	68.1	94	8.8
CRWSXX313277205	Conventionally Pietrain boar x Duroc sow	male	108.12	538.29	10.74	66.1	97	9.4
CRWSXX313702705	Conventionally Pietrain boar x Duroc sow	male	115.34	506.33	11.38	64.6	90	7
CRWSXX313277805	Conventionally Pietrain boar x Duroc sow	male	115.6	502.6	8.61	68.2	90	8.5
CRWSXX313276101	Conventionally Pietrain boar x Duroc sow	male	98.83	580.8	11.19	65.8	96	9
CRWSXX313081005	Conventionally Pietrain boar x Duroc sow	male	94.15	612.85	10.21	66.7	92	8.6
CRWSXX313276701	Conventionally Pietrain boar x Duroc sow	male	104.43	550.61	9.54	65.8	98	9
CRWSXX313276705	Conventionally Pietrain boar x Duroc sow	male	93.49	619.32	9.95	66.8	92	9.2
CRWSXX313276603	Conventionally Pietrain boar x Duroc sow	male	110.61	523.46	10.6	65.7	94	8.8
CRWSXX313277003	Conventionally Pietrain boar x Duroc sow	male	107.98	537.14	12.35	64.6	95	8.7
CRWSXX313702305	Conventionally Pietrain boar x Duroc sow	male	116.41	500.82	9.9	66.1	88	9
CRWSXX313283101	Conventionally Pietrain boar x Duroc sow	male	102.56	567.47	10.4	66.4	91	8.7
CRWSXX313704101	Conventionally Pietrain boar x Duroc sow	male	117.57	491.62	9.47	66.7	90	9.1
CRWSXX313081603	Conventionally Pietrain boar x Duroc sow	male	101.55	576.07	8.31	67.8	93	8.5
CRWSXX313283003	Conventionally Pietrain boar x Duroc sow	male	107.71	540.34	9.98	66.8	94	8.7
CRWSXX313700801	Conventionally Pietrain boar x Duroc sow	male	103.62	562.63	10.96	66.1	92	9
CRWSXX313280903	Conventionally Pietrain boar x Duroc sow	male	111.62	518.72	10.04	66.3	96	8.5
CRWSXX313276001	Conventionally Pietrain boar x Duroc sow	male	121.78	472.16	10.43	66	91	8.3
CRWSXX313701511	Conventionally Pietrain boar x Duroc sow	male	101.81	572.64	10.98	65.3	92	9
CRWSXX313702005	Conventionally Pietrain boar x Duroc sow	male	112.33	520.79	11.48	65.4	93	7
CRWSXX313701103	Conventionally Pietrain boar x Duroc sow	male	103.81	557.75	8.99	66.8	93	9
CRWSXX313276703	Conventionally Pietrain boar x Duroc sow	male	113.46	509.43	11.36	65.2	96	8.7
CRWSXX313278503	Conventionally Pietrain boar x Duroc sow	male	102.16	566.76	8.36	67.1	93	8
CRWSXX313283203	Conventionally Pietrain boar x Duroc sow	male	114.19	510.55	9.3	67.8	92	9
CRWSXX313282601	Conventionally Pietrain boar x Duroc sow	male	113.96	511.58	8.25	68.3	92	8.1
CRWSXX313276403	Conventionally Pietrain boar x Duroc sow	male	117.62	491.41	9.18	66.4	90	8.3
CRWSXX313700809	Conventionally Pietrain boar x Duroc sow	male	108.94	538.83	9.34	66.8	92	8
CRWSXX313916803	Conventionally Pietrain boar x Duroc sow	male	103.31	562.39	10.36	64.9	96	8
CRWSXX313276005	Conventionally Pietrain boar x Duroc sow	male	111.57	518.96	10.6	65.8	94	8.4
CRWSXX313276905	Conventionally Pietrain boar x Duroc sow	male	116.43	499.87	10.03	66.4	93	8.6
CRWSXX313276907	Conventionally Pietrain boar x Duroc sow	male	108.86	531.88	9.41	66.3	97	9
CRWSXX313703503	Conventionally Pietrain boar x Duroc sow	male	120	487.5	10.15	65.5	92	9
CRWSXX313279511	Conventionally Pietrain boar x Duroc sow	male	105.76	551.25	8.63	68.2	92	7
CRWSXX313701405	Conventionally Pietrain boar x Duroc sow	male	107.8	542.67	9.64	66.4	94	8
CRWSXX313701403	Conventionally Pietrain boar x Duroc sow	male	111.28	526.6	9.91	67.1	92	8.5
CRWSXX313081001	Conventionally Pietrain boar x Duroc sow	male	97.75	591.3	10.84	65.7	93	9.3
CRWSXX313702107	Conventionally Pietrain boar x Duroc sow	male	114.88	505.75	10.39	65.5	93	8.6
CRWSXX313702707	Conventionally Pietrain boar x Duroc sow	male	110.23	529.8	11.48	64.6	92	7
CRWSXX313281905	Conventionally Pietrain boar x Duroc sow	male	102.88	564.74	10.95	65.8	89	8.4
CRWSXX313705003	Conventionally Pietrain boar x Duroc sow	male	110.22	524.41	7.56	67.5	92	9.5
CRWSXX313704711	Conventionally Pietrain boar x Duroc sow	male	114.73	509.89	8.28	68.2	92	9.1
CRWSXX313282305	Conventionally Pietrain boar x Duroc sow	male	108.7	532.66	9.48	66.8	96	8.7
CRWSXX313703405	Conventionally Pietrain boar x Duroc sow	male	109.65	528.04	9.78	65.4	95	9.3
CRWSXX313277001	Conventionally Pietrain boar x Duroc sow	male	113.48	510.22	9.96	66.8	93	8.2
CRWSXX313283201	Conventionally Pietrain boar x Duroc sow	male	108.15	540.92	10.83	65.7	95	8.6
CRWSXX313283209	Conventionally Pietrain boar x Duroc sow	male	110.2	529.95	11.52	65.7	94	8.6
CRWSXX313282807	Conventionally Pietrain boar x Duroc sow	male	102.53	571.54	8.02	67.8	99	9
CRWSXX313282603	Conventionally Pietrain boar x Duroc sow	male	114.88	506.62	8.31	67.5	93	8.5
CRWSXX313081601	Conventionally Pietrain boar x Duroc sow	male	102.52	570.62	8.88	67.2	92	8.5
CRWSXX313276401	Conventionally Pietrain boar x Duroc sow	male	106.39	539.52	10.2	65.7	97	9.1
CRWSXX313700401	Conventionally Pietrain boar x Duroc sow	male	103.62	560.7	12.46	65.2	91	9
CRWSXX313280401	Conventionally Pietrain boar x Duroc sow	male	107.4	537.24	9.18	67.2	91	9.1
CRWSXX313276903	Conventionally Pietrain boar x Duroc sow	male	109.96	522.01	9.5	67.1	94	8.7
CRWSXX313701501	Conventionally Pietrain boar x Duroc sow	male	100.11	576.37	11.3	64.4	94	8.5
CRWSXX313701505	Conventionally Pietrain boar x Duroc sow	male	104.13	554.12	9.68	66	90	8
CRWSXX313281803	Conventionally Pietrain boar x Duroc sow	male	104.11	559.02	9.49	66.4	98	9.2
CRWSXX313701205	Conventionally Pietrain boar x Duroc sow	male	101.12	580.5	10.72	66.1	94	9
CRWSXX313277107	Conventionally Pietrain boar x Duroc sow	male	109.71	530.49	8.61	66.5	91	8.8
CRWSXX313281301	Conventionally Pietrain boar x Duroc sow	male	120.97	481.11	10.3	66.8	91	8
CRWSXX313281307	Conventionally Pietrain boar x Duroc sow	male	103.6	562.74	7.9	68.3	93	9
CRWSXX313277203	Conventionally Pietrain boar x Duroc sow	male	107.47	541.55	9.28	67.2	100	9.3
CRWSXX313279203	Conventionally Pietrain boar x Duroc sow	male	108.4	535.98	9.85	66.1	89	8
CRWSXX313276501	Conventionally Pietrain boar x Duroc sow	male	105.02	550.37	8.23	68.1	95	9.3
CRWSXX313701607	Conventionally Pietrain boar x Duroc sow	male	108.02	539.71	8.86	69	93	8.5
CRWSXX313276305	Conventionally Pietrain boar x Duroc sow	male	106.39	539.52	10.2	65.7	97	9.1
CRWSXX313279503	Conventionally Pietrain boar x Duroc sow	male	109.18	530.32	9.39	67.4	93	8.6
CRWSXX313279507	Conventionally Pietrain boar x Duroc sow	male	98.91	587.4	9.08	66.5	94	8.5
CRWSXX313701105	Conventionally Pietrain boar x Duroc sow	male	93.22	623.26	11.56	64.3	93	9.2
CRWSXX313701107	Conventionally Pietrain boar x Duroc sow	male	103.34	564.16	8.45	67.8	91	9
CRWSXX313701101	Conventionally Pietrain boar x Duroc sow	male	93.99	618.15	8.25	67.8	93	9.2
CRWSXX313081003	Conventionally Pietrain boar x Duroc sow	male	97.54	594.63	11.05	66.3	92	8.8
CRWSXX313703801	Conventionally Pietrain boar x Duroc sow	male	108.61	534.02	11.07	64.9	95	8.8
CRWSXX313702109	Conventionally Pietrain boar x Duroc sow	male	115.36	503.64	10.42	65.3	90	8.7
CRWSXX313700703	Conventionally Pietrain boar x Duroc sow	male	108.07	539.47	9.83	67.2	92	8.8
CRWSXX313281901	Conventionally Pietrain boar x Duroc sow	male	104.11	556.14	8.54	67.2	98	9.3
CRWSXX313705001	Conventionally Pietrain boar x Duroc sow	male	111.89	515.69	7.67	68.3	93	9
CRWSXX313276607	Conventionally Pietrain boar x Duroc sow	male	106.63	543.94	7.9	68.2	96	9
CRWSXX313276601	Conventionally Pietrain boar x Duroc sow	male	94.35	611.55	10.03	66.4	93	8
CRWSXX313704709	Conventionally Pietrain boar x Duroc sow	male	120	478.33	9.64	65.8	94	9.4
CRWSXX313282301	Conventionally Pietrain boar x Duroc sow	male	115.44	504.16	8.4	68.6	91	9.1
CRWSXX313703409	Conventionally Pietrain boar x Duroc sow	male	118.54	488.44	8.54	67.4	95	9
CRWSXX313704601	Conventionally Pietrain boar x Duroc sow	male	109.17	530.37	9.27	66.4	97	8.6
CRWSXX313278509	Conventionally Pietrain boar x Duroc sow	male	114.42	507.78	8.28	67.2	88	8.5
CRWSXX313278501	Conventionally Pietrain boar x Duroc sow	male	107	541.12	8.72	66.9	94	8
CRWSXX313278507	Conventionally Pietrain boar x Duroc sow	male	113.62	512.23	8.23	68.7	89	8.5
CRWSXX313283207	Conventionally Pietrain boar x Duroc sow	male	114.07	513.72	8.26	67.5	91	8.3
CRWSXX313275701	Conventionally Pietrain boar x Duroc sow	male	110.23	527.08	8.87	66.9	89	7.5
CRWSXX313282801	Conventionally Pietrain boar x Duroc sow	male	114.43	507.73	8.87	67.8	92	8.7
CRWSXX313700603	Conventionally Pietrain boar x Duroc sow	male	95.79	603.4	12.85	64.2	95	9
CRWSXX313700605	Conventionally Pietrain boar x Duroc sow	male	101.83	570.56	8.87	67.8	91	8
CRWSXX313704105	Conventionally Pietrain boar x Duroc sow	male	108.77	536.91	9.24	67.2	97	8.6
CRWSXX313281705	Conventionally Pietrain boar x Duroc sow	male	112.95	515.27	10.75	65.1	93	9
CRWSXX313281703	Conventionally Pietrain boar x Duroc sow	male	101.63	571.68	9.29	67.6	95	9
CRWSXX313281701	Conventionally Pietrain boar x Duroc sow	male	101.32	575.4	10.3	65.7	92	8.8
CRWSXX313703101	Conventionally Pietrain boar x Duroc sow	male	110.23	526.17	8.87	66.9	93	8.5
CRWSXX313703107	Conventionally Pietrain boar x Duroc sow	male	115.93	502.89	10.39	65.5	93	8.6
CRWSXX313703103	Conventionally Pietrain boar x Duroc sow	male	113.42	511.37	10.19	66.9	94	8.5
CRWSXX313702405	Conventionally Pietrain boar x Duroc sow	male	115.46	508.4	8.8	64.8	87	8
CRWSXX313283005	Conventionally Pietrain boar x Duroc sow	male	100.44	583.43	10.72	65.3	98	9.2
CRWSXX313276405	Conventionally Pietrain boar x Duroc sow	male	109.71	525.93	11	66	92	8.8
CRWSXX313700811	Conventionally Pietrain boar x Duroc sow	male	104.41	559.33	10.84	65.3	93	8.6
CRWSXX313700807	Conventionally Pietrain boar x Duroc sow	male	105.56	556.08	10.13	66	90	8.6
CRWSXX313279105	Conventionally Pietrain boar x Duroc sow	male	102.87	565.76	9.31	66.5	94	8.5
CRWSXX313704809	Conventionally Pietrain boar x Duroc sow	male	121.88	480.8	10.29	65.7	90	8.5
CRWSXX313916805	Conventionally Pietrain boar x Duroc sow	male	111.54	522.68	10.13	66.4	93	8.2
CRWSXX313916801	Conventionally Pietrain boar x Duroc sow	male	114.77	507.1	8.3	67.6	90	9.1
CRWSXX313701701	Conventionally Pietrain boar x Duroc sow	male	103.93	558.07	8.87	68.2	87	8.5
CRWSXX313280403	Conventionally Pietrain boar x Duroc sow	male	116.47	497.12	8.96	67.2	92	8.5
CRWSXX313278801	Conventionally Pietrain boar x Duroc sow	male	104.23	558.38	9.68	66.3	90	8.5
CRWSXX313276003	Conventionally Pietrain boar x Duroc sow	male	114.45	505.9	9.88	66.8	94	8.7
CRWSXX313276911	Conventionally Pietrain boar x Duroc sow	male	116.43	499.87	11.04	65.7	96	8.5
CRWSXX313278003	Conventionally Pietrain boar x Duroc sow	male	112.68	513.84	9.4	67.2	93	8.6
CRWSXX313278001	Conventionally Pietrain boar x Duroc sow	male	108.76	534.2	11.96	64.6	96	9.1
CRWSXX313701509	Conventionally Pietrain boar x Duroc sow	male	98.35	590.75	8.7	67.8	98	9
CRWSXX313277903	Conventionally Pietrain boar x Duroc sow	male	113.9	505.71	10.15	66.4	94	8.8
CRWSXX313277103	Conventionally Pietrain boar x Duroc sow	male	113.38	512.44	8.87	67.9	86	7
CRWSXX313277105	Conventionally Pietrain boar x Duroc sow	male	120.48	483.07	9.89	66.8	92	8.8
CRWSXX313277709	Conventionally Pietrain boar x Duroc sow	male	106.76	543.27	9.56	67.2	94	9
CRWSXX313277705	Conventionally Pietrain boar x Duroc sow	male	109.45	528.1	8.32	68.2	93	8.5
CRWSXX313703507	Conventionally Pietrain boar x Duroc sow	male	120.58	480.18	8.67	67.8	91	8.4
CRWSXX313702601	Conventionally Pietrain boar x Duroc sow	male	106.98	539.35	8.13	68.7	94	8
CRWSXX313275003	Conventionally Pietrain boar x Duroc sow	male	116.53	499.44	10.43	65.5	89	7.5
CRWSXX313279309	Conventionally Pietrain boar x Duroc sow	male	107.53	542.17	10.3	66.4	89	9
CRWSXX313279311	Conventionally Pietrain boar x Duroc sow	male	102.88	565.71	9.39	67.2	90	8.5
CRWSXX313279301	Conventionally Pietrain boar x Duroc sow	male	100.92	573.72	8.21	67.6	88	8.5
CRWSXX313282903	Conventionally Pietrain boar x Duroc sow	male	108.25	540.42	9.85	66.8	93	9.2
CRWSXX313278303	Conventionally Pietrain boar x Duroc sow	male	104	554.81	8	67.5	95	8
CRWSXX313278301	Conventionally Pietrain boar x Duroc sow	male	101.29	568.66	9.76	66	97	9
CRWSXX313275905	Conventionally Pietrain boar x Duroc sow	male	108.67	536.49	8.12	68.6	96	9
CRWSXX313275907	Conventionally Pietrain boar x Duroc sow	male	114.31	506.52	8.02	68.3	95	8.9
CRWSXX313275901	Conventionally Pietrain boar x Duroc sow	male	107.73	534.67	10.42	66.5	96	9.1
CRWSXX313702001	Conventionally Pietrain boar x Duroc sow	male	115.92	502.93	10.23	66.4	88	6
CRWSXX313279201	Conventionally Pietrain boar x Duroc sow	male	107.53	538.45	10.3	66.4	89	9
CRWSXX313701601	Conventionally Pietrain boar x Duroc sow	male	105.76	547.47	11.26	66.3	95	7.5
CRWSXX313276105	Conventionally Pietrain boar x Duroc sow	male	116.63	498.16	10.88	65.8	95	8.8
CRWSXX313700707	Conventionally Pietrain boar x Duroc sow	male	106.85	546.56	11.1	65.6	90	7.5
CRWSXX313700701	Conventionally Pietrain boar x Duroc sow	male	106.32	546.46	10.56	65.7	93	9.3
CRWSXX313705007	Conventionally Pietrain boar x Duroc sow	male	109.55	529.44	9.39	66.8	95	8.8
CRWSXX313276609	Conventionally Pietrain boar x Duroc sow	male	109.54	525.84	9.07	67.1	94	8.5
CRWSXX313703403	Conventionally Pietrain boar x Duroc sow	male	117.89	497.92	9.49	66.4	95	9.3
CRWSXX313701303	Conventionally Pietrain boar x Duroc sow	male	104.29	559.98	8.52	67.8	93	9
CRWSXX313278505	Conventionally Pietrain boar x Duroc sow	male	109.18	532.15	8.35	70.8	92	7.5
CRWSXX313283103	Conventionally Pietrain boar x Duroc sow	male	113.28	516.42	8.72	68.2	95	8.5
CRWSXX313700601	Conventionally Pietrain boar x Duroc sow	male	106.5	541.78	10.58	65.8	92	9.2
CRWSXX313277807	Conventionally Pietrain boar x Duroc sow	male	113.48	509.34	9.96	66.8	92	9.2
CRWSXX313282501	Conventionally Pietrain boar x Duroc sow	male	97.45	597.23	9.04	67.2	92	9.1
CRWSXX313279605	Conventionally Pietrain boar x Duroc sow	male	109.18	532.15	9.39	66.5	90	7
CRWSXX313704901	Conventionally Pietrain boar x Duroc sow	male	114.34	509.88	8.74	67.2	91	8.5
CRWSXX313701503	Conventionally Pietrain boar x Duroc sow	male	103.04	561.92	11.61	64.9	90	8
CRWSXX313701507	Conventionally Pietrain boar x Duroc sow	male	105.25	551.07	9.25	67.4	93	8
CRWSXX313279307	Conventionally Pietrain boar x Duroc sow	male	97.12	599.26	8.43	68.2	94	8.5
CRWSXX313279305	Conventionally Pietrain boar x Duroc sow	male	101.83	570.56	9.31	67.4	90	8.5
CRWSXX313282905	Conventionally Pietrain boar x Duroc sow	male	102.88	564.74	10.43	65.7	89	8.5
CRWSXX313702003	Conventionally Pietrain boar x Duroc sow	male	118.14	495.18	9.88	66	90	9.1
CRWSXX313289003	Conventionally Pietrain boar x Duroc sow	male	120.89	479.78	8.56	67.8	89	8.5
CRWSXX313708503	Conventionally Pietrain boar x Duroc sow	male	106.61	544.04	9.8	66.4	93	8.9
CRWSXX313707403	Conventionally Pietrain boar x Duroc sow	male	106.8	540.26	10.3	66.7	96	8.6
CRWSXX313285001	Conventionally Pietrain boar x Duroc sow	male	110.63	528.79	9.27	67.2	90	8.4
CRWSXX313710301	Conventionally Pietrain boar x Duroc sow	male	109.55	534	8.3	68.7	91	8
CRWSXX313286807	Conventionally Pietrain boar x Duroc sow	male	101.13	578.46	9.56	66.4	93	7.5
CRWSXX313284001	Conventionally Pietrain boar x Duroc sow	male	95.79	606.54	7.68	68.3	95	8
CRWSXX313284005	Conventionally Pietrain boar x Duroc sow	male	100	585	8.5	67.8	94	9.4
CRWSXX313706905	Conventionally Pietrain boar x Duroc sow	male	111.16	517.27	9.67	66	92	8.9
CRWSXX313711303	Conventionally Pietrain boar x Duroc sow	male	108.62	540.42	8.31	68.7	89	8
CRWSXX313288005	Conventionally Pietrain boar x Duroc sow	male	107.8	538.03	9.14	66.7	93	8.6
CRWSXX313707509	Conventionally Pietrain boar x Duroc sow	male	106	552.83	9.83	67.6	93	9.1
CRWSXX313283803	Conventionally Pietrain boar x Duroc sow	male	101.18	574.22	10.33	65.4	93	9.3
CRWSXX313706807	Conventionally Pietrain boar x Duroc sow	male	113.72	516.18	9.34	67.2	89	7
CRWSXX313711301	Conventionally Pietrain boar x Duroc sow	male	93.08	619.9	11.78	64.4	90	9
CRWSXX313289603	Conventionally Pietrain boar x Duroc sow	male	97.25	598.46	8.85	68.1	94	9.1
CRWSXX313710903	Conventionally Pietrain boar x Duroc sow	male	115.47	505.76	7.97	67.9	94	8
CRWSXX313285201	Conventionally Pietrain boar x Duroc sow	male	97.71	598.71	9.14	66.8	97	8.4
CRWSXX313709907	Conventionally Pietrain boar x Duroc sow	male	103.06	568.6	9.83	66.8	93	9.3
CRWSXX313709705	Conventionally Pietrain boar x Duroc sow	male	100.69	574.04	10.67	66.3	94	8
CRWSXX313710001	Conventionally Pietrain boar x Duroc sow	male	97.28	601.36	8.82	66.4	94	8.7
CRWSXX313286203	Conventionally Pietrain boar x Duroc sow	male	115.48	503.98	8.87	67.8	87	7.5
CRWSXX313286205	Conventionally Pietrain boar x Duroc sow	male	105.8	550.09	9.64	67.6	96	9
CRWSXX313285107	Conventionally Pietrain boar x Duroc sow	male	104.32	558.86	9.59	66.8	95	8.8
CRWSXX313286405	Conventionally Pietrain boar x Duroc sow	male	106.8	545.88	9.32	66.7	90	9
CRWSXX313285401	Conventionally Pietrain boar x Duroc sow	male	109.66	530.73	10.91	65.8	95	8.5
CRWSXX313708603	Conventionally Pietrain boar x Duroc sow	male	108.8	533.09	8.99	66.8	91	9.1
CRWSXX313708607	Conventionally Pietrain boar x Duroc sow	male	118.76	491.75	9.05	68.2	90	8.8
CRWSXX313284609	Conventionally Pietrain boar x Duroc sow	male	112.72	515.44	11.06	65.4	93	8.3
CRWSXX313284603	Conventionally Pietrain boar x Duroc sow	male	111.49	522.92	9.46	66.8	93	9
CRWSXX313286701	Conventionally Pietrain boar x Duroc sow	male	114.43	509.48	10.43	66	89	7.5
CRWSXX313707511	Conventionally Pietrain boar x Duroc sow	male	107.61	540.84	9.97	66.8	96	7
CRWSXX313706809	Conventionally Pietrain boar x Duroc sow	male	106.43	550.6	8.8	67.2	91	9.4
CRWSXX313284105	Conventionally Pietrain boar x Duroc sow	male	104.98	556.3	11.48	65.3	91	7
CRWSXX313709403	Conventionally Pietrain boar x Duroc sow	male	95.02	603.03	12.68	64.1	100	9
CRWSXX313712001	Conventionally Pietrain boar x Duroc sow	male	106.78	544.11	9.14	67.4	92	8
CRWSXX313706903	Conventionally Pietrain boar x Duroc sow	male	107.61	536.2	10.96	65.7	91	8.5
CRWSXX313711307	Conventionally Pietrain boar x Duroc sow	male	96.33	605.21	9.11	67.2	93	9
CRWSXX313289605	Conventionally Pietrain boar x Duroc sow	male	101.04	577	8.44	67.4	94	8.8
CRWSXX313286001	Conventionally Pietrain boar x Duroc sow	male	103.79	563.64	9.15	66.4	92	8.5
CRWSXX313706707	Conventionally Pietrain boar x Duroc sow	male	100.84	572.19	9.73	66.7	95	9.3
CRWSXX313286603	Conventionally Pietrain boar x Duroc sow	male	95.08	615.27	9.86	65.6	90	9
CRWSXX313286601	Conventionally Pietrain boar x Duroc sow	male	103.95	559.88	11.79	64.7	91	8.6
CRWSXX313287601	Conventionally Pietrain boar x Duroc sow	male	119.38	488.36	9.38	67.2	92	8.7
CRWSXX313287001	Conventionally Pietrain boar x Duroc sow	male	110.15	528.37	8.79	67.8	93	8.7
CRWSXX313711107	Conventionally Pietrain boar x Duroc sow	male	106.48	538.13	9.19	66.5	93	8.7
CRWSXX313284903	Conventionally Pietrain boar x Duroc sow	male	105.71	554.35	11.08	65.3	91	8.8
CRWSXX313289701	Conventionally Pietrain boar x Duroc sow	male	107.03	546.58	9.42	66.7	93	8
CRWSXX313289705	Conventionally Pietrain boar x Duroc sow	male	97.87	595.69	12.24	62.1	100	8.7
CRWSXX313286301	Conventionally Pietrain boar x Duroc sow	male	114.22	512.17	10.18	66.4	90	8.5
CRWSXX313709703	Conventionally Pietrain boar x Duroc sow	male	103.07	560.78	9.42	66.4	95	8.6
CRWSXX313285603	Conventionally Pietrain boar x Duroc sow	male	95.09	615.21	8.61	67.6	95	9
CRWSXX313286201	Conventionally Pietrain boar x Duroc sow	male	109.6	533.76	7.97	67.5	92	8.8
CRWSXX313708109	Conventionally Pietrain boar x Duroc sow	male	118.99	493.32	11.76	65.3	87	8
CRWSXX313285101	Conventionally Pietrain boar x Duroc sow	male	109.81	532.74	8.05	67.9	92	8.5
CRWSXX313284501	Conventionally Pietrain boar x Duroc sow	male	104.07	553.47	9.57	66.8	97	9
CRWSXX313284503	Conventionally Pietrain boar x Duroc sow	male	98.83	583.83	9.66	66.1	90	8.9
CRWSXX313284003	Conventionally Pietrain boar x Duroc sow	male	104.63	557.2	10.77	64.9	95	8.8
CRWSXX313287701	Conventionally Pietrain boar x Duroc sow	male	110.9	527.5	8.49	67.8	94	8.6
CRWSXX313285807	Conventionally Pietrain boar x Duroc sow	male	103.42	562.75	11.34	65.6	93	9
CRWSXX313707507	Conventionally Pietrain boar x Duroc sow	male	105.82	552.83	8.34	68.6	95	9
CRWSXX313707505	Conventionally Pietrain boar x Duroc sow	male	113.03	515.79	10.4	65.7	90	8.8
CRWSXX313707503	Conventionally Pietrain boar x Duroc sow	male	110.9	517.58	8.19	67.5	91	8.2
CRWSXX313283805	Conventionally Pietrain boar x Duroc sow	male	110.61	527.08	10.12	66.3	96	8.7
CRWSXX313283807	Conventionally Pietrain boar x Duroc sow	male	95.5	613.61	10.22	66.1	99	8.8
CRWSXX313709103	Conventionally Pietrain boar x Duroc sow	male	110.23	529.8	11.48	65	90	8.5
CRWSXX313709011	Conventionally Pietrain boar x Duroc sow	male	107.71	544.98	9.21	67.2	90	8.2
CRWSXX313708901	Conventionally Pietrain boar x Duroc sow	male	111.28	516.71	10.43	66.4	90	7.5
CRWSXX313706805	Conventionally Pietrain boar x Duroc sow	male	112.81	518.57	10.82	65.8	93	9.1
CRWSXX313285901	Conventionally Pietrain boar x Duroc sow	male	110.23	528.89	8.35	68.3	91	8
CRWSXX313711701	Conventionally Pietrain boar x Duroc sow	male	88.85	649.41	10.65	65.7	97	8.5
CRWSXX313711201	Conventionally Pietrain boar x Duroc sow	male	109.02	537.52	8.13	68.5	87	8.4
CRWSXX313707107	Conventionally Pietrain boar x Duroc sow	male	113.84	508.61	9.87	66.5	92	8.5
CRWSXX313707101	Conventionally Pietrain boar x Duroc sow	male	108.9	528.01	9.99	66.4	91	8.6
CRWSXX313707105	Conventionally Pietrain boar x Duroc sow	male	110.15	524.74	10.29	65.7	93	8.8
CRWSXX313706901	Conventionally Pietrain boar x Duroc sow	male	123.24	474.68	9.35	68.1	90	8
CRWSXX313708201	Conventionally Pietrain boar x Duroc sow	male	108.8	530.33	8.99	68.3	91	8.7
CRWSXX313284305	Conventionally Pietrain boar x Duroc sow	male	101.36	573.2	9.19	67.4	90	9.2
CRWSXX313286901	Conventionally Pietrain boar x Duroc sow	male	99.02	584.73	10.77	65.3	96	8
CRWSXX313288305	Conventionally Pietrain boar x Duroc sow	male	99.55	585.64	8	68.2	93	8.5
CRWSXX313288303	Conventionally Pietrain boar x Duroc sow	male	111.05	526.79	9.89	66.4	93	8.1
CRWSXX313289609	Conventionally Pietrain boar x Duroc sow	male	96.01	610.35	10.69	65.3	94	9.1
CRWSXX313286005	Conventionally Pietrain boar x Duroc sow	male	107.71	544.05	9.98	66.4	93	8.7
CRWSXX313284707	Conventionally Pietrain boar x Duroc sow	male	113.15	517.9	11.1	65.8	94	8.7
CRWSXX313706701	Conventionally Pietrain boar x Duroc sow	male	110.85	525.94	8.63	67.4	91	9.3
CRWSXX313706709	Conventionally Pietrain boar x Duroc sow	male	107.54	536.54	8.89	66.4	92	9
CRWSXX313706705	Conventionally Pietrain boar x Duroc sow	male	116.42	502.49	10.87	65.3	92	8.6
CRWSXX313707805	Conventionally Pietrain boar x Duroc sow	male	113.14	518.83	10.41	66.4	90	9.2
CRWSXX313707801	Conventionally Pietrain boar x Duroc sow	male	118.09	495.38	10.59	66.3	93	8.5
CRWSXX313710905	Conventionally Pietrain boar x Duroc sow	male	97.12	602.35	12.4	63.8	94	9.2
CRWSXX313287003	Conventionally Pietrain boar x Duroc sow	male	111.28	525.7	11.48	65.3	91	8.5
CRWSXX313285203	Conventionally Pietrain boar x Duroc sow	male	101.27	573.71	10.91	65.2	93	9
CRWSXX313709901	Conventionally Pietrain boar x Duroc sow	male	100.91	571.8	9.63	66.4	93	8.2
CRWSXX313711103	Conventionally Pietrain boar x Duroc sow	male	95.88	599.71	8.57	67.8	93	9
CRWSXX313711101	Conventionally Pietrain boar x Duroc sow	male	97.74	590.34	11.28	65.7	91	8.8
CRWSXX313288801	Conventionally Pietrain boar x Duroc sow	male	109.27	530.8	9.24	67.2	91	8.8
CRWSXX313288803	Conventionally Pietrain boar x Duroc sow	male	102.12	568.94	9.66	66.4	93	8.2
CRWSXX313284905	Conventionally Pietrain boar x Duroc sow	male	97.89	595.57	9.78	66.3	99	8.6
CRWSXX313284901	Conventionally Pietrain boar x Duroc sow	male	99.61	587.29	8.61	67.6	95	9
CRWSXX313708303	Conventionally Pietrain boar x Duroc sow	male	120.9	484.7	9.85	66.4	89	8.8
CRWSXX313708305	Conventionally Pietrain boar x Duroc sow	male	106.52	541.68	8.96	67.4	91	9.2
CRWSXX313289501	Conventionally Pietrain boar x Duroc sow	male	96.01	607.23	10.69	65	96	8.5
CRWSXX313289001	Conventionally Pietrain boar x Duroc sow	male	101.15	574.39	8.21	67.1	93	8.5
CRWSXX313286305	Conventionally Pietrain boar x Duroc sow	male	117.58	495.83	10.43	65.5	90	8.3
CRWSXX313286307	Conventionally Pietrain boar x Duroc sow	male	133.32	439.54	9.39	66.5	90	8.4
CRWSXX313287903	Conventionally Pietrain boar x Duroc sow	male	103.06	567.63	9.74	66.8	96	9
CRWSXX313287901	Conventionally Pietrain boar x Duroc sow	male	117.35	495.95	9.23	67.2	91	8.3
CRWSXX313710801	Conventionally Pietrain boar x Duroc sow	male	108.51	540.04	9.86	66.7	90	8.2
CRWSXX313288507	Conventionally Pietrain boar x Duroc sow	male	108.21	538.77	9.17	67.4	91	8.7
CRWSXX313288505	Conventionally Pietrain boar x Duroc sow	male	108.52	535.39	10.21	66.8	92	7.5
CRWSXX313288501	Conventionally Pietrain boar x Duroc sow	male	98.43	594.33	9.31	67.6	95	9
CRWSXX313709707	Conventionally Pietrain boar x Duroc sow	male	92.85	624.66	10.71	64.7	98	8.5
CRWSXX313283605	Conventionally Pietrain boar x Duroc sow	male	98.58	589.37	10.07	66.1	94	7
CRWSXX313283601	Conventionally Pietrain boar x Duroc sow	male	107.03	546.58	10.34	66.4	89	8
CRWSXX313707407	Conventionally Pietrain boar x Duroc sow	male	110.11	532.2	10.09	66.4	90	8.1
CRWSXX313712103	Conventionally Pietrain boar x Duroc sow	male	110.23	528.89	8.35	67.9	93	9
CRWSXX313710103	Conventionally Pietrain boar x Duroc sow	male	106.68	548.37	9.64	67.1	92	8.5
CRWSXX313710003	Conventionally Pietrain boar x Duroc sow	male	106.68	550.24	12.17	64.9	90	8.6
CRWSXX313919501	Conventionally Pietrain boar x Duroc sow	male	115.8	505.18	8.24	68.7	90	9.1
CRWSXX313287405	Conventionally Pietrain boar x Duroc sow	male	108.51	539.12	11.95	64.4	94	8
CRWSXX313287407	Conventionally Pietrain boar x Duroc sow	male	120.26	487.28	9.23	66.7	97	8.7
CRWSXX313287201	Conventionally Pietrain boar x Duroc sow	male	109.31	535.18	9.94	66.8	91	8
CRWSXX313287209	Conventionally Pietrain boar x Duroc sow	male	113.85	511.2	11.34	65.3	92	8.8
CRWSXX313287211	Conventionally Pietrain boar x Duroc sow	male	110.81	527.03	10.07	66.8	97	8.6
CRWSXX313287203	Conventionally Pietrain boar x Duroc sow	male	115.48	503.98	10.43	66.4	90	8
CRWSXX313286207	Conventionally Pietrain boar x Duroc sow	male	102.22	570.34	11.18	65.7	97	8.2
CRWSXX313288607	Conventionally Pietrain boar x Duroc sow	male	111.28	526.6	8.35	67.7	86	8.2
CRWSXX313285109	Conventionally Pietrain boar x Duroc sow	male	101.52	577.23	10.27	65.3	96	9
CRWSXX313285105	Conventionally Pietrain boar x Duroc sow	male	106.8	544.01	10.3	66.3	93	8.5
CRWSXX313284403	Conventionally Pietrain boar x Duroc sow	male	114.17	514.15	10.43	65.8	94	8.8
CRWSXX313288007	Conventionally Pietrain boar x Duroc sow	male	110.71	525.7	10.39	65.7	95	8.3
CRWSXX313711905	Conventionally Pietrain boar x Duroc sow	male	98.54	594.68	10.82	65.3	95	9
CRWSXX313286401	Conventionally Pietrain boar x Duroc sow	male	103.17	565.09	9.96	67	95	8.5
CRWSXX313286407	Conventionally Pietrain boar x Duroc sow	male	125.74	463.66	9.11	67.2	92	8
CRWSXX313286403	Conventionally Pietrain boar x Duroc sow	male	112.92	515.41	12.38	66.4	95	8.6
CRWSXX313285707	Conventionally Pietrain boar x Duroc sow	male	106.37	546.21	10.12	65.7	92	8.3
CRWSXX313285701	Conventionally Pietrain boar x Duroc sow	male	102.09	570.09	8.28	67.8	93	8.5
CRWSXX313285705	Conventionally Pietrain boar x Duroc sow	male	107.6	541.82	9.71	66.7	91	9
CRWSXX313285703	Conventionally Pietrain boar x Duroc sow	male	101.75	572.97	10.68	65.7	93	8.6
CRWSXX313707603	Conventionally Pietrain boar x Duroc sow	male	106.92	539.66	10.07	62.4	98	9.1
CRWSXX313707601	Conventionally Pietrain boar x Duroc sow	male	105.63	545.3	9.8	66.8	92	8
CRWSXX313708501	Conventionally Pietrain boar x Duroc sow	male	115.61	503.42	8.34	67.8	90	9
CRWSXX313285805	Conventionally Pietrain boar x Duroc sow	male	100.33	581.08	10.06	66.5	94	8.6
CRWSXX313284605	Conventionally Pietrain boar x Duroc sow	male	114.44	508.56	11.21	65.7	95	8.2
CRWSXX313707301	Conventionally Pietrain boar x Duroc sow	male	112.7	512.87	8.24	68.3	91	8.8
CRWSXX313707501	Conventionally Pietrain boar x Duroc sow	male	105.88	543.07	10.87	64.9	97	8.3
CRWSXX313283809	Conventionally Pietrain boar x Duroc sow	male	96.73	601.67	8	67.8	93	8.5
CRWSXX313283801	Conventionally Pietrain boar x Duroc sow	male	100.31	583.19	8.29	67.8	95	8.9
CRWSXX313709003	Conventionally Pietrain boar x Duroc sow	male	99.3	590.13	11.38	65.6	93	8.8
CRWSXX313284101	Conventionally Pietrain boar x Duroc sow	male	108.89	537.24	10.72	67.1	96	8.9
CRWSXX313284103	Conventionally Pietrain boar x Duroc sow	male	112.31	519.1	13.03	63.8	92	8.6
CRWSXX313284205	Conventionally Pietrain boar x Duroc sow	male	97.81	595.03	10.78	65.7	93	8.8
CRWSXX313711203	Conventionally Pietrain boar x Duroc sow	male	106.52	551.07	8.96	67.2	89	8.5
CRWSXX313285003	Conventionally Pietrain boar x Duroc sow	male	107.49	540.52	11.05	65.3	93	8.3
CRWSXX313708203	Conventionally Pietrain boar x Duroc sow	male	118.65	487.15	8.54	68.3	88	8
CRWSXX313284703	Conventionally Pietrain boar x Duroc sow	male	108.71	534.45	10.21	66.7	95	9
CRWSXX313706703	Conventionally Pietrain boar x Duroc sow	male	114.43	510.36	9.39	67.2	90	8.7
CRWSXX313708703	Conventionally Pietrain boar x Duroc sow	male	110.31	530.32	9.92	66.5	95	9
CRWSXX313711109	Conventionally Pietrain boar x Duroc sow	male	93.73	613.46	9.88	66.8	93	8.8
CRWSXX313711105	Conventionally Pietrain boar x Duroc sow	male	106.48	540.01	10.21	66.4	98	8.3
CRWSXX313284907	Conventionally Pietrain boar x Duroc sow	male	112.62	519.45	9.7	66.7	92	8
CRWSXX313286505	Conventionally Pietrain boar x Duroc sow	male	113.9	513.61	8.02	67.8	100	8.6
CRWSXX313709701	Conventionally Pietrain boar x Duroc sow	male	104.48	554.17	10.04	66.7	95	8
CRWSXX313286803	Conventionally Pietrain boar x Duroc sow	male	100.25	580.55	9.48	66.4	95	8.6
CRWSXX313286805	Conventionally Pietrain boar x Duroc sow	male	111.05	527.69	8.85	67.1	91	8
CRWSXX313285601	Conventionally Pietrain boar x Duroc sow	male	107.4	543.76	9.69	66.8	90	8.5
CRWSXX313707703	Conventionally Pietrain boar x Duroc sow	male	109.7	534.18	8.53	68.1	91	8
CRWSXX313288605	Conventionally Pietrain boar x Duroc sow	male	107.69	541.37	8.11	68.3	94	8.6
CRWSXX313288603	Conventionally Pietrain boar x Duroc sow	male	113.2	514.13	7.5	68.3	96	9
CRWSXX313285403	Conventionally Pietrain boar x Duroc sow	male	104.9	553.86	8.99	67.4	90	9.2
CRWSXX313713313	Conventionally Pietrain boar x Duroc sow	male	104.52	559.7	9.46	67.2	94	8.7
CRWSXX313713311	Conventionally Pietrain boar x Duroc sow	male	98.22	587.46	9.27	66.8	93	9.2
CRWSXX313713701	Conventionally Pietrain boar x Duroc sow	male	96.25	602.6	10.72	65.4	94	9
CRWSXX313713111	Conventionally Pietrain boar x Duroc sow	male	95.88	609.09	8.07	67.6	95	9.3
CRWSXX313712405	Conventionally Pietrain boar x Duroc sow	male	113.84	514.76	10.39	66.4	89	8.7
CRWSXX313712807	Conventionally Pietrain boar x Duroc sow	male	110.08	530.52	10.25	66.4	93	8.6
CRWSXX313713109	Conventionally Pietrain boar x Duroc sow	male	94.15	614.98	8.93	66.9	95	9
CRWSXX313712501	Conventionally Pietrain boar x Duroc sow	male	98.91	583.36	9.08	67.2	88	7
CRWSXX313290601	Conventionally Pietrain boar x Duroc sow	male	106.53	546.32	9.35	66.4	91	6
CRWSXX313290707	Conventionally Pietrain boar x Duroc sow	male	98.68	592.83	9.39	67.2	89	8.8
CRWSXX313712401	Conventionally Pietrain boar x Duroc sow	male	108.51	539.12	8.46	67.8	90	8.5
CRWSXX313290501	Conventionally Pietrain boar x Duroc sow	male	93.57	621.99	10.95	64.6	92	9.1
CRWSXX313712905	Conventionally Pietrain boar x Duroc sow	male	92.92	625.27	9.8	67.6	93	8.5
CRWSXX313712909	Conventionally Pietrain boar x Duroc sow	male	99.73	578.56	8.35	68.3	87	8.6
CRWSXX313289903	Conventionally Pietrain boar x Duroc sow	male	97.68	593.78	11.38	64.6	92	8.9
CRWSXX313290603	Conventionally Pietrain boar x Duroc sow	male	112	520.54	8	67.6	95	8.5
CRWSXX313290405	Conventionally Pietrain boar x Duroc sow	male	96.71	603.87	10.25	66.2	94	9
CRWSXX313713707	Conventionally Pietrain boar x Duroc sow	male	102.87	565.76	10.34	65.7	95	8.5
CRWSXX313290705	Conventionally Pietrain boar x Duroc sow	male	89.32	650.47	8.57	67.6	93	9.3
CRWSXX313290703	Conventionally Pietrain boar x Duroc sow	male	98.68	590.8	10.43	66.8	89	8.5
CRWSXX313290709	Conventionally Pietrain boar x Duroc sow	male	98.68	591.81	8.87	67.1	92	8.6
CRWSXX313712801	Conventionally Pietrain boar x Duroc sow	male	109.02	536.6	8.64	67.1	93	8.7
CRWSXX313713403	Conventionally Pietrain boar x Duroc sow	male	95.44	606.66	10.04	66.8	92	9
CRWSXX313713407	Conventionally Pietrain boar x Duroc sow	male	98.72	588.53	8.79	67.4	92	8.7
CRWSXX313713105	Conventionally Pietrain boar x Duroc sow	male	107.5	545.12	9.19	66.5	93	8.7
CRWSXX313712403	Conventionally Pietrain boar x Duroc sow	male	101.85	571.43	9.23	66.4	92	9.2
CRWSXX313290605	Conventionally Pietrain boar x Duroc sow	male	108.17	538.04	8.71	66.8	97	8.6
CRWSXX313290401	Conventionally Pietrain boar x Duroc sow	male	97.85	593.77	9.57	66.3	100	8
CRWSXX313713301	Conventionally Pietrain boar x Duroc sow	male	96.33	602.1	9.62	66.7	89	8.6
